# Supplementary material for: Biological compatibility between two temperate lineages of brown dog ticks, Rhipicephalus sanguineus (sensu lato)
Source: Parasit Vectors. 2018 Jul 9;11:398. doi: 10.1186/s13071-018-2941-2 (PMC6038233; doi:10.1186/s13071-018-2941-2)
Supplement: Supplementary file 2 — Partial cytochrome c oxidase subunit 1 (cox1) gene sequences generated in this study. (FAS 60 kb) [file 13071_2018_2941_MOESM2_ESM.fas]

>Larva_216_F1_G4_R.spII
TATCATATTGGGTGCCCCAGATATAGCATTTCCACGAATAAATAATATAAGATTTTGACT
TTTACCTCCTTCACTATTTTTATTAATTAACTCTTCATTAATTGAATCTGGAGCTGGTAC
AGGATGAACAGTTTACCCTCCTCTATCTTCAAATTTATCACATTATGGCCCTTCAGTAGA
TTTAGCTATTTTTTCTCTTCATCTTGCTGGTGCTTCTTCAATTTTAGGTGCAATTAACTT
TATTACAACTATTGTAAACATACGATCAATTGGAATAACAATAGAACGTATACCATTATT
TGTTTGATCTGTTTTAATTACAGCTATTTTATTACTTTTATCTTTACCTGTATTAGCAGG
TGCCATTACAATATTGTTAACTGATCGAAACTTTAATACATCATTTTTTGATCCTTCAGG
GGGAGGAGATCCAATTTTATATCAACATTTATTTTGATTCTTTGGTCATCCT
>Larva_217_F1_G4_R.spII
TATCATATTGGGTGCCCCAGATATAGCATTTCCACGAATAAATAATATAAGATTTTGACT
TTTACCTCCTTCACTATTTTTATTAATTAACTCTTCATTAATTGAATCTGGAGCTGGTAC
AGGATGAACAGTTTACCCTCCTCTATCTTCAAATTTATCACATTATGGCCCTTCAGTAGA
TTTAGCTATTTTTTCTCTTCATCTTGCTGGTGCTTCTTCAATTTTAGGTGCAATTAACTT
TATTACAACTATTGTAAACATACGATCAATTGGAATAACAATAGAACGTATACCATTATT
TGTTTGATCTGTTTTAATTACAGCTATTTTATTACTTTTATCTTTACCTGTATTAGCAGG
TGCCATTACAATATTGTTAACTGATCGAAACTTTAATACATCATTTTTTGATCCTTCAGG
GGGAGGAGATCCAATTTTATATCAACATTTATTTTGATTCTTTGGTCATCCT
>Larva_218_F1_G4_R.spII
TATCATATTGGGTGCCCCAGATATAGCATTTCCACGAATAAATAATATAAGATTTTGACT
TTTACCTCCTTCACTATTTTTATTAATTAACTCTTCATTAATTGAATCTGGAGCTGGTAC
AGGATGAACAGTTTACCCTCCTCTATCTTCAAATTTATCACATTATGGCCCTTCAGTAGA
TTTAGCTATTTTTTCTCTTCATCTTGCTGGTGCTTCTTCAATTTTAGGTGCAATTAACTT
TATTACAACTATTGTAAACATACGATCAATTGGAATAACAATAGAACGTATACCATTATT
TGTTTGATCTGTTTTAATTACAGCTATTTTATTACTTTTATCTTTACCTGTATTAGCAGG
TGCCATTACAATATTGTTAACTGATCGAAACTTTAATACATCATTTTTTGATCCTTCAGG
GGGAGGAGATCCAATTTTATATCAACATTTATTTTGATTCTTTGGTCATCCT
>Larva_219_F1_G4_R.spII
TATCATATTGGGTGCCCCAGATATAGCATTTCCACGAATAAATAATATAAGATTTTGACT
TTTACCTCCTTCACTATTTTTATTAATTAACTCTTCATTAATTGAATCTGGAGCTGGTAC
AGGATGAACAGTTTACCCTCCTCTATCTTCAAATTTATCACATTATGGCCCTTCAGTAGA
TTTAGCTATTTTTTCTCTTCATCTTGCTGGTGCTTCTTCAATTTTAGGTGCAATTAACTT
TATTACAACTATTGTAAACATACGATCAATTGGAATAACAATAGAACGTATACCATTATT
TGTTTGATCTGTTTTAATTACAGCTATTTTATTACTTTTATCTTTACCTGTATTAGCAGG
TGCCATTACAATATTGTTAACTGATCGAAACTTTAATACATCATTTTTTGATCCTTCAGG
GGGAGGAGATCCAATTTTATATCAACATTTATTTTGATTCTTTGGTCATCCT
>Larva_238_F1_G4_R.spII
TATCATATTGGGTGCCCCAGATATAGCATTTCCACGAATAAATAATATAAGATTTTGACT
TTTACCTCCTTCACTATTTTTATTAATTAACTCTTCATTAATTGAATCTGGAGCTGGTAC
AGGATGAACAGTTTACCCTCCTCTATCTTCAAATTTATCACATTATGGCCCTTCAGTAGA
TTTAGCTATTTTTTCTCTTCATCTTGCTGGTGCTTCTTCAATTTTAGGTGCAATTAACTT
TATTACAACTATTGTAAACATACGATCAATTGGAATAACAATAGAACGTATACCATTATT
TGTTTGATCTGTTTTAATTACAGCTATTTTATTACTTTTATCTTTACCTGTATTAGCAGG
TGCCATTACAATATTGTTAACTGATCGAAACTTTAATACATCATTTTTTGATCCTTCAGG
GGGAGGAGATCCAATTTTATATCAACATTTATTTTGATTCTTTGGTCATCCT
>Larva_239_F1_G4_R.spII
TATCATATTGGGTGCCCCAGATATAGCATTTCCACGAATAAATAATATAAGATTTTGACT
TTTACCTCCTTCACTATTTTTATTAATTAACTCTTCATTAATTGAATCTGGAGCTGGTAC
AGGATGAACAGTTTACCCTCCTCTATCTTCAAATTTATCACATTATGGCCCTTCAGTAGA
TTTAGCTATTTTTTCTCTTCATCTTGCTGGTGCTTCTTCAATTTTAGGTGCAATTAACTT
TATTACAACTATTGTAAACATACGATCAATTGGAATAACAATAGAACGTATACCATTATT
TGTTTGATCTGTTTTAATTACAGCTATTTTATTACTTTTATCTTTACCTGTATTAGCAGG
TGCCATTACAATATTGTTAACTGATCGAAACTTTAATACATCATTTTTTGATCCTTCAGG
GGGAGGAGATCCAATTTTATATCAACATTTATTTTGATTCTTTGGTCATCCT
>Larva_234_F1_G4_R.spI
TATTATACTAGGAGCTCCAGATATAGCATTCCCACGAATAAATAATATAAGATTTTGACT
TCTTCCTCCCTCATTATTTATATTAATTAATTCTTCATTAATTGAGTCAGGAGCAGGTAC
AGGATGAACAGTTTATCCTCCCCTATCCTCAAATTTATCACATTATGGGCCATCAGTAGA
TTTAGCTATTTTTTCTCTTCATCTTGCTGGTGCTTCTTCAATTTTAGGTGCAATTAATTT
TATTACAACTATTGTGAATATACGATCTATTGGAATAACAATAGAACGAATACCATTATT
TGTATGATCTGTTTTAATTACTGCAATTTTATTACTATTATCTTTACCTGTTTTAGCAGG
TGCTATTACAATACTATTAACCGATCGAAATTTTAACACTTCATTTTTTGACCCTTCAGG
AGGAGGGGATCCAATTTTATATCAACATTTATTTTGATTTTTCGGGCATCCA
>Nymph_255_F1_G4_R.spI
TATTATACTAGGAGCTCCAGATATAGCATTCCCACGAATAAATAATATAAGATTTTGACT
TCTTCCTCCCTCATTATTTATATTAATTAATTCTTCATTAATTGAGTCAGGAGCAGGTAC
AGGATGAACAGTTTATCCTCCCTTATCCTCAAATTTATCACATTATGGGCCATCAGTAGA
TTTAGCTATTTTTTCTCTTCATCTTGCTGGTGCTTCTTCAATTTTAGGTGCAATTAATTT
TATTACAACTATTGTAAACATACGATCTATTGGAATAACAATAGAACGAATACCATTATT
TGTATGATCTGTTTTAATTACAGCAATTTTATTACTATTATCTTTACCTGTATTAGCAGG
TGCCATTACAATACTATTAACCGATCGAAATTTTAACACTTCATTTTTTGACCCTTCAGG
GGGAGGGGATCCAATTTTATATCAACATTTATTCTGATTTTTCGGCCATCCA
>Nymph_273_F1_G4_R.spI
TATTATACTAGGAGCTCCAGATATAGCATTCCCACGAATAAATAATATAAGATTTTGACT
TCTTCCTCCCTCATTATTTATATTAATTAATTCTTCATTAATTGAGTCAGGAGCAGGTAC
AGGATGAACAGTTTATCCTCCCTTATCCTCAAATTTATCACATTATGGGCCATCAGTAGA
TTTAGCTATTTTTTCTCTTCATCTTGCTGGTGCTTCTTCAATTTTAGGTGCAATTAATTT
TATTACAACTATTGTAAATATACGATCTATTGGAATAACAATAGAACGAATACCATTATT
TGTATGATCTGTTTTAATTACAGCAATTTTATTACTATTATCTTTACCTGTTTTAGCAGG
TGCCATTACAATACTATTAACCGATCGAAATTTTAACACTTCATTTTTTGACCCTTCAGG
GGGAGGGGATCCAATTTTATATCAACATTTATTCTGATTTTTCGGCCATCCA
>Nymph_274_F1_G4_R.spI
TATTATACTAGGAGCTCCAGATATAGCATTCCCACGAATAAATAATATAAGATTTTGACT
TCTTCCTCCCTCATTATTTATATTAATTAATTCTTCATTAATTGAGTCAGGAGCAGGTAC
AGGATGAACAGTTTATCCTCCCTTATCCTCAAATTTATCACATTATGGGCCATCAGTAGA
TTTAGCTATTTTTTCTCTTCATCTTGCTGGTGCTTCTTCAATTTTAGGTGCAATTAATTT
TATTACAACTATTGTGAATATACGATCTATTGGAATAACAATAGAACGAATACCATTATT
TGTATGATCTGTTTTAATTACTGCAATTTTATTACTATTATCTTTACCTGTTTTAGCAGG
TGCTATTACAATACTATTAACCGATCGAAATTTTAACACTTCATTTTTTGACCCTTCAGG
GGGAGGGGATCCAATTTTATATCAACATTTATTCTGATTTTTCGGCCATCCA
>Male_293_F1_G4_R.spI
TATTATACTAGGAGCTCCAGATATAGCATTCCCACGAATAAATAATATAAGATTTTGACT
TCTTCCTCCCTCATTATTTATATTAATTAATTCTTCATTAATTGAGTCAGGAGCAGGTAC
AGGATGAACAGTTTATCCTCCCCTATCCTCAAATTTATCACATTATGGGCCATCAGTAGA
TTTAGCTATTTTTTCTCTTCATCTTGCTGGTGCTTCTTCAATTTTAGGTGCAATTAATTT
TATTACAACTATTGTGAATATACGATCTATTGGAATAACAATAGAACGAATACCATTATT
TGTATGATCTGTTTTAATTACTGCAATTTTATTACTATTATCTTTACCTGTTTTAGCAGG
TGCTATTACAATACTATTAACCGATCGAAATTTTAACACTTCATTTTTTGACCCTTCAGG
AGGAGGGGATCCAATTTTATATCAACATTTATTTTGATTTTTCGGGCATCCA
>Male_295_F1_G4_R.spI
TATTATACTAGGAGCTCCAGATATAGCATTCCCACGAATAAATAATATAAGATTTTGACT
TCTTCCTCCCTCATTATTTATATTAATTAATTCTTCATTAATTGAGTCAGGAGCAGGTAC
AGGATGAACAGTTTATCCTCCCCTATCCTCAAATTTATCACATTATGGGCCATCAGTAGA
TTTAGCTATTTTTTCTCTTCATCTTGCTGGTGCTTCTTCAATTTTAGGTGCAATTAATTT
TATTACAACTATTGTGAATATACGATCTATTGGAATAACAATAGAACGAATACCATTATT
TGTATGATCTGTTTTAATTACTGCAATTTTATTACTATTATCTTTACCTGTTTTAGCAGG
TGCTATTACAATACTATTAACCGATCGAAATTTTAACACTTCATTTTTTGACCCTTCAGG
AGGAGGGGATCCAATTTTATATCAACATTTATTTTGATTTTTCGGGCATCCA
>Male_311_F1_G4_R.spI
TATTATACTAGGAGCTCCAGATATAGCATTCCCACGAATAAATAATATAAGATTTTGACT
TCTTCCTCCCTCATTATTTATATTAATTAATTCTTCATTAATTGAGTCAGGAGCAGGTAC
AGGATGAACAGTTTATCCTCCCCTATCCTCAAATTTATCACATTATGGGCCATCAGTAGA
TTTAGCTATTTTTTCTCTTCATCTTGCTGGTGCTTCTTCAATTTTAGGTGCAATTAATTT
TATTACAACTATTGTGAATATACGATCTATTGGAATAACAATAGAACGAATACCATTATT
TGTATGATCTGTTTTAATTACTGCAATTTTATTACTATTATCTTTACCTGTTTTAGCAGG
TGCTATTACAATACTATTAACCGATCGAAATTTTAACACTTCATTTTTTGACCCTTCAGG
AGGAGGGGATCCAATTTTATATCAACATTTATTTTGATTTTTCGGGCATCCA
>Male_313_F1_G4_R.spI
TATTATACTAGGAGCTCCAGATATAGCATTCCCACGAATAAATAATATAAGATTTTGACT
TCTTCCTCCCTCATTATTTATATTAATTAATTCTTCATTAATTGAGTCAGGAGCAGGTAC
AGGATGAACAGTTTATCCTCCCCTATCCTCAAATTTATCACATTATGGGCCATCAGTAGA
TTTAGCTATTTTTTCTCTTCATCTTGCTGGTGCTTCTTCAATTTTAGGTGCAATTAATTT
TATTACAACTATTGTGAATATACGATCTATTGGAATAACAATAGAACGAATACCATTATT
TGTATGATCTGTTTTAATTACTGCAATTTTATTACTATTATCTTTACCTGTTTTAGCAGG
TGCTATTACAATACTATTAACCGATCGAAATTTTAACACTTCATTTTTTGACCCTTCAGG
AGGAGGGGATCCAATTTTATATCAACATTTATTTTGATTTTTCGGGCATCCA
>Male_314_F1_G4_R.spI
TATTATACTAGGAGCTCCAGATATAGCATTCCCACGAATAAATAATATAAGATTTTGACT
TCTTCCTCCCTCATTATTTATATTAATTAATTCTTCATTAATTGAGTCAGGAGCAGGTAC
AGGATGAACAGTTTATCCTCCCCTATCCTCAAATTTATCACATTATGGGCCATCAGTAGA
TTTAGCTATTTTTTCTCTTCATCTTGCTGGTGCTTCTTCAATTTTAGGTGCAATTAATTT
TATTACAACTATTGTGAATATACGATCTATTGGAATAACAATAGAACGAATACCATTATT
TGTATGATCTGTTTTAATTACTGCAATTTTATTACTATTATCTTTACCTGTTTTAGCAGG
TGCTATTACAATACTATTAACCGATCGAAATTTTAACACTTCATTTTTTGACCCTTCAGG
AGGAGGGGATCCAATTTTATATCAACATTTATTTTGATTTTTCGGGCATCCA
>Female_331_F1_G4_R.spI
TATTATACTAGGAGCTCCAGATATAGCATTCCCACGAATAAATAATATAAGATTTTGACT
TCTTCCTCCCTCATTATTTATATTAATTAATTCTTCATTAATTGAGTCAGGAGCAGGTAC
AGGATGAACAGTTTATCCTCCCCTATCCTCAAATTTATCACATTATGGGCCATCAGTAGA
TTTAGCTATTTTTTCTCTTCATCTTGCTGGTGCTTCTTCAATTTTAGGTGCAATTAATTT
TATTACAACTATTGTGAATATACGATCTATTGGAATAACAATAGAACGAATACCATTATT
TGTATGATCTGTTTTAATTACTGCAATTTTATTACTATTATCTTTACCTGTTTTAGCAGG
TGCTATTACAATACTATTAACCGATCGAAATTTTAACACTTCATTTTTTGACCCTTCAGG
AGGAGGGGATCCAATTTTATATCAACATTTATTTTGATTTTTCGGGCATCCA
>Female_333_F1_G4_R.spI
TATTATACTAGGAGCTCCAGATATAGCATTCCCACGAATAAATAATATAAGATTTTGACT
TCTTCCTCCCTCATTATTTATATTAATTAATTCTTCATTAATTGAGTCAGGAGCAGGTAC
AGGATGAACAGTTTATCCTCCCCTATCCTCAAATTTATCACATTATGGGCCATCAGTAGA
TTTAGCTATTTTTTCTCTTCATCTTGCTGGTGCTTCTTCAATTTTAGGTGCAATTAATTT
TATTACAACTATTGTGAATATACGATCTATTGGAATAACAATAGAACGAATACCATTATT
TGTATGATCTGTTTTAATTACTGCAATTTTATTACTATTATCTTTACCTGTTTTAGCAGG
TGCTATTACAATACTATTAACCGATCGAAATTTTAACACTTCATTTTTTGACCCTTCAGG
AGGAGGGGATCCAATTTTATATCAACATTTATTTTGATTTTTCGGGCATCCA
>Female_334_F1_G4_R.spI
TATTATACTAGGAGCTCCAGATATAGCATTCCCACGAATAAATAATATAAGATTTTGACT
TCTTCCTCCCTCATTATTTATATTAATTAATTCTTCATTAATTGAGTCAGGAGCAGGTAC
AGGATGAACAGTTTATCCTCCCCTATCCTCAAATTTATCACATTATGGGCCATCAGTAGA
TTTAGCTATTTTTTCTCTTCATCTTGCTGGTGCTTCTTCAATTTTAGGTGCAATTAATTT
TATTACAACTATTGTGAATATACGATCTATTGGAATAACAATAGAACGAATACCATTATT
TGTATGATCTGTTTTAATTACTGCAATTTTATTACTATTATCTTTACCTGTTTTAGCAGG
TGCTATTACAATACTATTAACCGATCGAAATTTTAACACTTCATTTTTTGACCCTTCAGG
AGGAGGGGATCCAATTTTATATCAACATTTATTTTGATTTTTCGGGCATCCA
>Female_335_F1_G4_R.spI
TATTATACTAGGAGCTCCAGATATAGCATTCCCACGAATAAATAATATAAGATTTTGACT
TCTTCCTCCCTCATTATTTATATTAATTAATTCTTCATTAATTGAGTCAGGAGCAGGTAC
AGGATGAACAGTTTATCCTCCCCTATCCTCAAATTTATCACATTATGGGCCATCAGTAGA
TTTAGCTATTTTTTCTCTTCATCTTGCTGGTGCTTCTTCAATTTTAGGTGCAATTAATTT
TATTACAACTATTGTGAATATACGATCTATTGGAATAACAATAGAACGAATACCATTATT
TGTATGATCTGTTTTAATTACTGCAATTTTATTACTATTATCTTTACCTGTTTTAGCAGG
TGCTATTACAATACTATTAACCGATCGAAATTTTAACACTTCATTTTTTGACCCTTCAGG
AGGAGGGGATCCAATTTTATATCAACATTTATTTTGATTTTTCGGGCATCCA
>Female_351_F1_G4_R.spI
TATTATACTAGGAGCTCCAGATATAGCATTCCCACGAATAAATAATATAAGATTTTGACT
TCTTCCTCCCTCATTATTTATATTAATTAATTCTTCATTAATTGAGTCAGGAGCAGGTAC
AGGATGAACAGTTTATCCTCCCCTATCCTCAAATTTATCACATTATGGGCCATCAGTAGA
TTTAGCTATTTTTTCTCTTCATCTTGCTGGTGCTTCTTCAATTTTAGGTGCAATTAATTT
TATTACAACTATTGTGAATATACGATCTATTGGAATAACAATAGAACGAATACCATTATT
TGTATGATCTGTTTTAATTACTGCAATTTTATTACTATTATCTTTACCTGTTTTAGCAGG
TGCTATTACAATACTATTAACCGATCGAAATTTTAACACTTCATTTTTTGACCCTTCAGG
AGGAGGGGATCCAATTTTATATCAACATTTATTTTGATTTTTCGGGCATCCA
>Female_352_F1_G4_R.spI
TATTATACTAGGAGCTCCAGATATAGCATTCCCACGAATAAATAATATAAGATTTTGACT
TCTTCCTCCCTCATTATTTATATTAATTAATTCTTCATTAATTGAGTCAGGAGCAGGTAC
AGGATGAACAGTTTATCCTCCCCTATCCTCAAATTTATCACATTATGGGCCATCAGTAGA
TTTAGCTATTTTTTCTCTTCATCTTGCTGGTGCTTCTTCAATTTTAGGTGCAATTAATTT
TATTACAACTATTGTGAATATACGATCTATTGGAATAACAATAGAACGAATACCATTATT
TGTATGATCTGTTTTAATTACTGCAATTTTATTACTATTATCTTTACCTGTTTTAGCAGG
TGCTATTACAATACTATTAACCGATCGAAATTTTAACACTTCATTTTTTGACCCTTCAGG
AGGAGGGGATCCAATTTTATATCAACATTTATTTTGATTTTTCGGGCATCCA
>Female_353_F1_G4_R.spI
TATTATACTAGGAGCTCCAGATATAGCATTCCCACGAATAAATAATATAAGATTTTGACT
TCTTCCTCCCTCATTATTTATATTAATTAATTCTTCATTAATTGAGTCAGGAGCAGGTAC
AGGATGAACAGTTTATCCTCCCCTATCCTCAAATTTATCACATTATGGGCCATCAGTAGA
TTTAGCTATTTTTTCTCTTCATCTTGCTGGTGCTTCTTCAATTTTAGGTGCAATTAATTT
TATTACAACTATTGTGAATATACGATCTATTGGAATAACAATAGAACGAATACCATTATT
TGTATGATCTGTTTTAATTACTGCAATTTTATTACTATTATCTTTACCTGTTTTAGCAGG
TGCTATTACAATACTATTAACCGATCGAAATTTTAACACTTCATTTTTTGACCCTTCAGG
AGGAGGGGATCCAATTTTATATCAACATTTATTTTGATTTTTCGGGCATCCA
>Female_354_F1_G4_R.spI
TATTATACTAGGAGCTCCAGATATAGCATTCCCACGAATAAATAATATAAGATTTTGACT
TCTTCCTCCCTCATTATTTATATTAATTAATTCTTCATTAATTGAGTCAGGAGCAGGTAC
AGGATGAACAGTTTATCCTCCCCTATCCTCAAATTTATCACATTATGGGCCATCAGTAGA
TTTAGCTATTTTTTCTCTTCATCTTGCTGGTGCTTCTTCAATTTTAGGTGCAATTAATTT
TATTACAACTATTGTGAATATACGATCTATTGGAATAACAATAGAACGAATACCATTATT
TGTATGATCTGTTTTAATTACTGCAATTTTATTACTATTATCTTTACCTGTTTTAGCAGG
TGCTATTACAATACTATTAACCGATCGAAATTTTAACACTTCATTTTTTGACCCTTCAGG
AGGAGGGGATCCAATTTTATATCAACATTTATTTTGATTTTTCGGGCATCCA
>Larva_1_F1_G3_R.spII
TATCATATTGGGTGCCCCAGATATAGCATTTCCACGAATAAATAATATAAGATTTTGACT
TTTACCTCCTTCACTATTTTTATTAATTAACTCTTCATTAATTGAATCTGGAGCTGGTAC
AGGATGAACAGTTTACCCTCCTCTATCTTCAAATTTATCACATTATGGCCCTTCAGTAGA
TTTAGCTATTTTTTCTCTTCATCTTGCTGGTGCTTCTTCAATTTTAGGTGCAATTAACTT
TATTACAACTATTGTAAACATACGATCAATTGGAATAACAATAGAACGTATACCATTATT
TGTTTGATCTGTTTTAATTACAGCTATTTTATTACTTTTATCTTTACCTGTATTAGCAGG
TGCCATTACAATATTGTTAACTGATCGAAACTTTAATACATCATTTTTTGATCCTTCAGG
GGGAGGAGATCCAATTTTATATCAACATTTATTTTGATTCTTTGGTCATCCT
>Larva_2_F1_G3_R.spII
TATCATATTGGGTGCCCCAGATATAGCATTTCCACGAATAAATAATATAAGATTTTGACT
TTTACCTCCTTCACTATTTTTATTAATTAACTCTTCATTAATTGAATCTGGAGCTGGTAC
AGGATGAACAGTTTACCCTCCTCTATCTTCAAATTTATCACATTATGGCCCTTCAGTAGA
TTTAGCTATTTTTTCTCTTCATCTTGCTGGTGCTTCTTCAATTTTAGGTGCAATTAACTT
TATTACAACTATTGTAAACATACGATCAATTGGAATAACAATAGAACGTATACCATTATT
TGTTTGATCTGTTTTAATTACAGCTATTTTATTACTTTTATCTTTACCTGTATTAGCAGG
TGCCATTACAATATTGTTAACTGATCGAAACTTTAATACATCATTTTTTGATCCTTCAGG
GGGAGGAGATCCAATTTTATATCAACATTTATTTTGATTCTTTGGTCATCCT
>Larva_3_F1_G3_R.spII
TATCATATTGGGTGCCCCAGATATAGCATTTCCACGAATAAATAATATAAGATTTTGACT
TTTACCTCCTTCACTATTTTTATTAATTAACTCTTCATTAATTGAATCTGGAGCTGGTAC
AGGATGAACAGTTTACCCTCCTCTATCTTCAAATTTATCACATTATGGCCCTTCAGTAGA
TTTAGCTATTTTTTCTCTTCATCTTGCTGGTGCTTCTTCAATTTTAGGTGCAATTAACTT
TATTACAACTATTGTAAACATACGATCAATTGGAATAACAATAGAACGTATACCATTATT
TGTTTGATCTGTTTTAATTACAGCTATTTTATTACTTTTATCTTTACCTGTATTAGCAGG
TGCCATTACAATATTGTTAACTGATCGAAACTTTAATACATCATTTTTTGATCCTTCAGG
GGGAGGAGATCCAATTTTATATCAACATTTATTTTGATTCTTTGGTCATCCT
>Larva_4_F1_G3_R.spII
TATCATATTGGGTGCCCCAGATATAGCATTTCCACGAATAAATAATATAAGATTTTGACT
TTTACCTCCTTCACTATTTTTATTAATTAACTCTTCATTAATTGAATCTGGAGCTGGTAC
AGGATGAACAGTTTACCCTCCTCTATCTTCAAATTTATCACATTATGGCCCTTCAGTAGA
TTTAGCTATTTTTTCTCTTCATCTTGCTGGTGCTTCTTCAATTTTAGGTGCAATTAACTT
TATTACAACTATTGTAAACATACGATCAATTGGAATAACAATAGAACGTATACCATTATT
TGTTTGATCTGTTTTAATTACAGCTATTTTATTACTTTTATCTTTACCTGTATTAGCAGG
TGCCATTACAATATTGTTAACTGATCGAAACTTTAATACATCATTTTTTGATCCTTCAGG
GGGAGGAGATCCAATTTTATATCAACATTTATTTTGATTCTTTGGTCATCCT
>Larva_5_F1_G3_R.spII
TATCATATTGGGTGCCCCAGATATAGCATTTCCACGAATAAATAATATAAGATTTTGACT
TTTACCTCCTTCACTATTTTTATTAATTAACTCTTCATTAATTGAATCTGGAGCTGGTAC
AGGATGAACAGTTTACCCTCCTCTATCTTCAAATTTATCACATTATGGCCCTTCAGTAGA
TTTAGCTATTTTTTCTCTTCATCTTGCTGGTGCTTCTTCAATTTTAGGTGCAATTAACTT
TATTACAACTATTGTAAACATACGATCAATTGGAATAACAATAGAACGTATACCATTATT
TGTTTGATCTGTTTTAATTACAGCTATTTTATTACTTTTATCTTTACCTGTATTAGCAGG
TGCCATTACAATATTGTTAACTGATCGAAACTTTAATACATCATTTTTTGATCCTTCAGG
GGGAGGAGATCCAATTTTATATCAACATTTATTTTGATTCTTTGGTCATCCT
>Larva_21_F1_G3_R.spII
TATCATATTGGGTGCCCCAGATATAGCATTTCCACGAATAAATAATATAAGATTTTGACT
TTTACCTCCTTCACTATTTTTATTAATTAACTCTTCATTAATTGAATCTGGAGCTGGTAC
AGGATGAACAGTTTACCCTCCTCTATCTTCAAATTTATCACATTATGGCCCTTCAGTAGA
TTTAGCTATTTTTTCTCTTCATCTTGCTGGTGCTTCTTCAATTTTAGGTGCAATTAACTT
TATTACAACTATTGTAAACATACGATCAATTGGAATAACAATAGAACGTATACCATTATT
TGTTTGATCTGTTTTAATTACAGCTATTTTATTACTTTTATCTTTACCTGTATTAGCAGG
TGCCATTACAATATTGTTAACTGATCGAAACTTTAATACATCATTTTTTGATCCTTCAGG
GGGAGGAGATCCAATTTTATATCAACATTTATTTTGATTCTTTGGTCATCCT
>Larva_22_F1_G3_R.spII
TATCATATTGGGTGCCCCAGATATAGCATTTCCACGAATAAATAATATAAGATTTTGACT
TTTACCTCCTTCACTATTTTTATTAATTAACTCTTCATTAATTGAATCTGGAGCTGGTAC
AGGATGAACAGTTTACCCTCCTCTATCTTCAAATTTATCACATTATGGCCCTTCAGTAGA
TTTAGCTATTTTTTCTCTTCATCTTGCTGGTGCTTCTTCAATTTTAGGTGCAATTAACTT
TATTACAACTATTGTAAACATACGATCAATTGGAATAACAATAGAACGTATACCATTATT
TGTTTGATCTGTTTTAATTACAGCTATTTTATTACTTTTATCTTTACCTGTATTAGCAGG
TGCCATTACAATATTGTTAACTGATCGAAACTTTAATACATCATTTTTTGATCCTTCAGG
GGGAGGAGATCCAATTTTATATCAACATTTATTTTGATTCTTTGGTCATCCT
>Larva_23_F1_G3_R.spII
TATCATATTGGGTGCCCCAGATATAGCATTTCCACGAATAAATAATATAAGATTTTGACT
TTTACCTCCTTCACTATTTTTATTAATTAACTCTTCATTAATTGAATCTGGAGCTGGTAC
AGGATGAACAGTTTACCCTCCTCTATCTTCAAATTTATCACATTATGGCCCTTCAGTAGA
TTTAGCTATTTTTTCTCTTCATCTTGCTGGTGCTTCTTCAATTTTAGGTGCAATTAACTT
TATTACAACTATTGTAAACATACGATCAATTGGAATAACAATAGAACGTATACCATTATT
TGTTTGATCTGTTTTAATTACAGCTATTTTATTACTTTTATCTTTACCTGTATTAGCAGG
TGCCATTACAATATTGTTAACTGATCGAAACTTTAATACATCATTTTTTGATCCTTCAGG
GGGAGGAGATCCAATTTTATATCAACATTTATTTTGATTCTTTGGTCATCCT
>Larva_24_F1_G3_R.spII
TATCATATTGGGTGCCCCAGATATAGCATTTCCACGAATAAATAATATAAGATTTTGACT
TTTACCTCCTTCACTATTTTTATTAATTAACTCTTCATTAATTGAATCTGGAGCTGGTAC
AGGATGAACAGTTTACCCTCCTCTATCTTCAAATTTATCACATTATGGCCCTTCAGTAGA
TTTAGCTATTTTTTCTCTTCATCTTGCTGGTGCTTCTTCAATTTTAGGTGCAATTAACTT
TATTACAACTATTGTAAACATACGATCAATTGGAATAACAATAGAACGTATACCATTATT
TGTTTGATCTGTTTTAATTACAGCTATTTTATTACTTTTATCTTTACCTGTATTAGCAGG
TGCCATTACAATATTGTTAACTGATCGAAACTTTAATACATCATTTTTTGATCCTTCAGG
GGGAGGAGATCCAATTTTATATCAACATTTATTTTGATTCTTTGGTCATCCT
>Larva_25_F1_G3_R.spII
TATCATATTGGGTGCCCCAGATATAGCATTTCCACGAATAAATAATATAAGATTTTGACT
TTTACCTCCTTCACTATTTTTATTAATTAACTCTTCATTAATTGAATCTGGAGCTGGTAC
AGGATGAACAGTTTACCCTCCTCTATCTTCAAATTTATCACATTATGGCCCTTCAGTAGA
TTTAGCTATTTTTTCTCTTCATCTTGCTGGTGCTTCTTCAATTTTAGGTGCAATTAACTT
TATTACAACTATTGTAAACATACGATCAATTGGAATAACAATAGAACGTATACCATTATT
TGTTTGATCTGTTTTAATTACAGCTATTTTATTACTTTTATCTTTACCTGTATTAGCAGG
TGCCATTACAATATTGTTAACTGATCGAAACTTTAATACATCATTTTTTGATCCTTCAGG
GGGAGGAGATCCAATTTTATATCAACATTTATTTTGATTCTTTGGTCATCCT
>Nymph_41_F1_G3_R.spII
TATCATATTGGGTGCCCCAGATATAGCATTTCCACGAATAAATAATATAAGATTTTGACT
TTTACCTCCTTCACTATTTTTATTAATTAACTCTTCATTAATTGAATCTGGAGCTGGTAC
AGGATGAACAGTTTACCCTCCTCTATCTTCAAATTTATCACATTATGGCCCTTCAGTAGA
TTTAGCTATTTTTTCTCTTCATCTTGCTGGTGCTTCTTCAATTTTAGGTGCAATTAACTT
TATTACAACTATTGTAAACATACGATCAATTGGAATAACAATAGAACGTATACCATTATT
TGTTTGATCTGTTTTAATTACAGCTATTTTATTACTTTTATCTTTACCTGTATTAGCAGG
TGCCATTACAATATTGTTAACTGATCGAAACTTTAATACATCATTTTTTGATCCTTCAGG
GGGAGGAGATCCAATTTTATATCAACATTTATTTTGATTCTTTGGTCATCCT
>Nymph_42_F1_G3_R.spII
TATCATATTGGGTGCCCCAGATATAGCATTTCCACGAATAAATAATATAAGATTTTGACT
TTTACCTCCTTCACTATTTTTATTAATTAACTCTTCATTAATTGAATCTGGAGCTGGTAC
AGGATGAACAGTTTACCCTCCTCTATCTTCAAATTTATCACATTATGGCCCTTCAGTAGA
TTTAGCTATTTTTTCTCTTCATCTTGCTGGTGCTTCTTCAATTTTAGGTGCAATTAACTT
TATTACAACTATTGTAAACATACGATCAATTGGAATAACAATAGAACGTATACCATTATT
TGTTTGATCTGTTTTAATTACAGCTATTTTATTACTTTTATCTTTACCTGTATTAGCAGG
TGCCATTACAATATTGTTAACTGATCGAAACTTTAATACATCATTTTTTGATCCTTCAGG
GGGAGGAGATCCAATTTTATATCAACATTTATTTTGATTCTTTGGTCATCCT
>Nymph_43_F1_G3_R.spII
TATCATATTGGGTGCCCCAGATATAGCATTTCCACGAATAAATAATATAAGATTTTGACT
TTTACCTCCTTCACTATTTTTATTAATTAACTCTTCATTAATTGAATCTGGAGCTGGTAC
AGGATGAACAGTTTACCCTCCTCTATCTTCAAATTTATCACATTATGGCCCTTCAGTAGA
TTTAGCTATTTTTTCTCTTCATCTTGCTGGTGCTTCTTCAATTTTAGGTGCAATTAACTT
TATTACAACTATTGTAAACATACGATCAATTGGAATAACAATAGAACGTATACCATTATT
TGTTTGATCTGTTTTAATTACAGCTATTTTATTACTTTTATCTTTACCTGTATTAGCAGG
TGCCATTACAATATTGTTAACTGATCGAAACTTTAATACATCATTTTTTGATCCTTCAGG
GGGAGGAGATCCAATTTTATATCAACATTTATTTTGATTCTTTGGTCATCCT
>Nymph_44_F1_G3_R.spII
TATCATATTGGGTGCCCCAGATATAGCATTTCCACGAATAAATAATATAAGATTTTGACT
TTTACCTCCTTCACTATTTTTATTAATTAACTCTTCATTAATTGAATCTGGAGCTGGTAC
AGGATGAACAGTTTACCCTCCTCTATCTTCAAATTTATCACATTATGGCCCTTCAGTAGA
TTTAGCTATTTTTTCTCTTCATCTTGCTGGTGCTTCTTCAATTTTAGGTGCAATTAACTT
TATTACAACTATTGTAAACATACGATCAATTGGAATAACAATAGAACGTATACCATTATT
TGTTTGATCTGTTTTAATTACAGCTATTTTATTACTTTTATCTTTACCTGTATTAGCAGG
TGCCATTACAATATTGTTAACTGATCGAAACTTTAATACATCATTTTTTGATCCTTCAGG
GGGAGGAGATCCAATTTTATATCAACATTTATTTTGATTCTTTGGTCATCCT
>Nymph_45_F1_G3_R.spII
TATCATATTGGGTGCCCCAGATATAGCATTTCCACGAATAAATAATATAAGATTTTGACT
TTTACCTCCTTCACTATTTTTATTAATTAACTCTTCATTAATTGAATCTGGAGCTGGTAC
AGGATGAACAGTTTACCCTCCTCTATCTTCAAATTTATCACATTATGGCCCTTCAGTAGA
TTTAGCTATTTTTTCTCTTCATCTTGCTGGTGCTTCTTCAATTTTAGGTGCAATTAACTT
TATTACAACTATTGTAAACATACGATCAATTGGAATAACAATAGAACGTATACCATTATT
TGTTTGATCTGTTTTAATTACAGCTATTTTATTACTTTTATCTTTACCTGTATTAGCAGG
TGCCATTACAATATTGTTAACTGATCGAAACTTTAATACATCATTTTTTGATCCTTCAGG
GGGAGGAGATCCAATTTTATATCAACATTTATTTTGATTCTTTGGTCATCCT
>Nymph_61_F1_G3_R.spII
TATCATATTGGGTGCCCCAGATATAGCATTTCCACGAATAAATAATATAAGATTTTGACT
TTTACCTCCTTCACTATTTTTATTAATTAACTCTTCATTAATTGAATCTGGAGCTGGTAC
AGGATGAACAGTTTACCCTCCTCTATCTTCAAATTTATCACATTATGGCCCTTCAGTAGA
TTTAGCTATTTTTTCTCTTCATCTTGCTGGTGCTTCTTCAATTTTAGGTGCAATTAACTT
TATTACAACTATTGTAAACATACGATCAATTGGAATAACAATAGAACGTATACCATTATT
TGTTTGATCTGTTTTAATTACAGCTATTTTATTACTTTTATCTTTACCTGTATTAGCAGG
TGCCATTACAATATTGTTAACTGATCGAAACTTTAATACATCATTTTTTGATCCTTCAGG
GGGAGGAGATCCAATTTTATATCAACATTTATTTTGATTCTTTGGTCATCCT
>Nymph_62_F1_G3_R.spII
TATCATATTGGGTGCCCCAGATATAGCATTTCCACGAATAAATAATATAAGATTTTGACT
TTTACCTCCTTCACTATTTTTATTAATTAACTCTTCATTAATTGAATCTGGAGCTGGTAC
AGGATGAACAGTTTACCCTCCTCTATCTTCAAATTTATCACATTATGGCCCTTCAGTAGA
TTTAGCTATTTTTTCTCTTCATCTTGCTGGTGCTTCTTCAATTTTAGGTGCAATTAACTT
TATTACAACTATTGTAAACATACGATCAATTGGAATAACAATAGAACGTATACCATTATT
TGTTTGATCTGTTTTAATTACAGCTATTTTATTACTTTTATCTTTACCTGTATTAGCAGG
TGCCATTACAATATTGTTAACTGATCGAAACTTTAATACATCATTTTTTGATCCTTCAGG
GGGAGGAGATCCAATTTTATATCAACATTTATTTTGATTCTTTGGTCATCCT
>Nymph_63_F1_G3_R.spII
TATCATATTGGGTGCCCCAGATATAGCATTTCCACGAATAAATAATATAAGATTTTGACT
TTTACCTCCTTCACTATTTTTATTAATTAACTCTTCATTAATTGAATCTGGAGCTGGTAC
AGGATGAACAGTTTACCCTCCTCTATCTTCAAATTTATCACATTATGGCCCTTCAGTAGA
TTTAGCTATTTTTTCTCTTCATCTTGCTGGTGCTTCTTCAATTTTAGGTGCAATTAACTT
TATTACAACTATTGTAAACATACGATCAATTGGAATAACAATAGAACGTATACCATTATT
TGTTTGATCTGTTTTAATTACAGCTATTTTATTACTTTTATCTTTACCTGTATTAGCAGG
TGCCATTACAATATTGTTAACTGATCGAAACTTTAATACATCATTTTTTGATCCTTCAGG
GGGAGGAGATCCAATTTTATATCAACATTTATTTTGATTCTTTGGTCATCCT
>Nymph_64_F1_G3_R.spII
TATCATATTGGGTGCCCCAGATATAGCATTTCCACGAATAAATAATATAAGATTTTGACT
TTTACCTCCTTCACTATTTTTATTAATTAACTCTTCATTAATTGAATCTGGAGCTGGTAC
AGGATGAACAGTTTACCCTCCTCTATCTTCAAATTTATCACATTATGGCCCTTCAGTAGA
TTTAGCTATTTTTTCTCTTCATCTTGCTGGTGCTTCTTCAATTTTAGGTGCAATTAACTT
TATTACAACTATTGTAAACATACGATCAATTGGAATAACAATAGAACGTATACCATTATT
TGTTTGATCTGTTTTAATTACAGCTATTTTATTACTTTTATCTTTACCTGTATTAGCAGG
TGCCATTACAATATTGTTAACTGATCGAAACTTTAATACATCATTTTTTGATCCTTCAGG
GGGAGGAGATCCAATTTTATATCAACATTTATTTTGATTCTTTGGTCATCCT
>Nymph_65_F1_G3_R.spII
TATCATATTGGGTGCCCCAGATATAGCATTTCCACGAATAAATAATATAAGATTTTGACT
TTTACCTCCTTCACTATTTTTATTAATTAACTCTTCATTAATTGAATCTGGAGCTGGTAC
AGGATGAACAGTTTACCCTCCTCTATCTTCAAATTTATCACATTATGGCCCTTCAGTAGA
TTTAGCTATTTTTTCTCTTCATCTTGCTGGTGCTTCTTCAATTTTAGGTGCAATTAACTT
TATTACAACTATTGTAAACATACGATCAATTGGAATAACAATAGAACGTATACCATTATT
TGTTTGATCTGTTTTAATTACAGCTATTTTATTACTTTTATCTTTACCTGTATTAGCAGG
TGCCATTACAATATTGTTAACTGATCGAAACTTTAATACATCATTTTTTGATCCTTCAGG
GGGAGGAGATCCAATTTTATATCAACATTTATTTTGATTCTTTGGTCATCCT
>Male_81_F1_G3_R.spII
TATCATATTGGGTGCCCCAGATATAGCATTTCCACGAATAAATAATATAAGATTTTGACT
TTTACCTCCTTCACTATTTTTATTAATTAACTCTTCATTAATTGAATCTGGAGCTGGTAC
AGGATGAACAGTTTACCCTCCTCTATCTTCAAATTTATCACATTATGGCCCTTCAGTAGA
TTTAGCTATTTTTTCTCTTCATCTTGCTGGTGCTTCTTCAATTTTAGGTGCAATTAACTT
TATTACAACTATTGTAAACATACGATCAATTGGAATAACAATAGAACGTATACCATTATT
TGTTTGATCTGTTTTAATTACAGCTATTTTATTACTTTTATCTTTACCTGTATTAGCAGG
TGCCATTACAATATTGTTAACTGATCGAAACTTTAATACATCATTTTTTGATCCTTCAGG
GGGAGGAGATCCAATTTTATATCAACATTTATTTTGATTCTTTGGTCATCCT
>Male_82_F1_G3_R.spII
TATCATATTGGGTGCCCCAGATATAGCATTTCCACGAATAAATAATATAAGATTTTGACT
TTTACCTCCTTCACTATTTTTATTAATTAACTCTTCATTAATTGAATCTGGAGCTGGTAC
AGGATGAACAGTTTACCCTCCTCTATCTTCAAATTTATCACATTATGGCCCTTCAGTAGA
TTTAGCTATTTTTTCTCTTCATCTTGCTGGTGCTTCTTCAATTTTAGGTGCAATTAACTT
TATTACAACTATTGTAAACATACGATCAATTGGAATAACAATAGAACGTATACCATTATT
TGTTTGATCTGTTTTAATTACAGCTATTTTATTACTTTTATCTTTACCTGTATTAGCAGG
TGCCATTACAATATTGTTAACTGATCGAAACTTTAATACATCATTTTTTGATCCTTCAGG
GGGAGGAGATCCAATTTTATATCAACATTTATTTTGATTCTTTGGTCATCCT
>Male_83_F1_G3_R.spII
TATCATATTGGGTGCCCCAGATATAGCATTTCCACGAATAAATAATATAAGATTTTGACT
TTTACCTCCTTCACTATTTTTATTAATTAACTCTTCATTAATTGAATCTGGAGCTGGTAC
AGGATGAACAGTTTACCCTCCTCTATCTTCAAATTTATCACATTATGGCCCTTCAGTAGA
TTTAGCTATTTTTTCTCTTCATCTTGCTGGTGCTTCTTCAATTTTAGGTGCAATTAACTT
TATTACAACTATTGTAAACATACGATCAATTGGAATAACAATAGAACGTATACCATTATT
TGTTTGATCTGTTTTAATTACAGCTATTTTATTACTTTTATCTTTACCTGTATTAGCAGG
TGCCATTACAATATTGTTAACTGATCGAAACTTTAATACATCATTTTTTGATCCTTCAGG
GGGAGGAGATCCAATTTTATATCAACATTTATTTTGATTCTTTGGTCATCCT
>Male_85_F1_G3_R.spII
TATCATATTGGGTGCCCCAGATATAGCATTTCCACGAATAAATAATATAAGATTTTGACT
TTTACCTCCTTCACTATTTTTATTAATTAACTCTTCATTAATTGAATCTGGAGCTGGTAC
AGGATGAACAGTTTACCCTCCTCTATCTTCAAATTTATCACATTATGGCCCTTCAGTAGA
TTTAGCTATTTTTTCTCTTCATCTTGCTGGTGCTTCTTCAATTTTAGGTGCAATTAACTT
TATTACAACTATTGTAAACATACGATCAATTGGAATAACAATAGAACGTATACCATTATT
TGTTTGATCTGTTTTAATTACAGCTATTTTATTACTTTTATCTTTACCTGTATTAGCAGG
TGCCATTACAATATTGTTAACTGATCGAAACTTTAATACATCATTTTTTGATCCTTCAGG
GGGAGGAGATCCAATTTTATATCAACATTTATTTTGATTCTTTGGTCATCCT
>Male_101_F1_G3_R.spII
TATCATATTGGGTGCCCCAGATATAGCATTTCCACGAATAAATAATATAAGATTTTGACT
TTTACCTCCTTCACTATTTTTATTAATTAACTCTTCATTAATTGAATCTGGAGCTGGTAC
AGGATGAACAGTTTACCCTCCTCTATCTTCAAATTTATCACATTATGGCCCTTCAGTAGA
TTTAGCTATTTTTTCTCTTCATCTTGCTGGTGCTTCTTCAATTTTAGGTGCAATTAACTT
TATTACAACTATTGTAAACATACGATCAATTGGAATAACAATAGAACGTATACCATTATT
TGTTTGATCTGTTTTAATTACAGCTATTTTATTACTTTTATCTTTACCTGTATTAGCAGG
TGCCATTACAATATTGTTAACTGATCGAAACTTTAATACATCATTTTTTGATCCTTCAGG
GGGAGGAGATCCAATTTTATATCAACATTTATTTTGATTCTTTGGTCATCCT
>Male_102_F1_G3_R.spII
TATCATATTGGGTGCCCCAGATATAGCATTTCCACGAATAAATAATATAAGATTTTGACT
TTTACCTCCTTCACTATTTTTATTAATTAACTCTTCATTAATTGAATCTGGAGCTGGTAC
AGGATGAACAGTTTACCCTCCTCTATCTTCAAATTTATCACATTATGGCCCTTCAGTAGA
TTTAGCTATTTTTTCTCTTCATCTTGCTGGTGCTTCTTCAATTTTAGGTGCAATTAACTT
TATTACAACTATTGTAAACATACGATCAATTGGAATAACAATAGAACGTATACCATTATT
TGTTTGATCTGTTTTAATTACAGCTATTTTATTACTTTTATCTTTACCTGTATTAGCAGG
TGCCATTACAATATTGTTAACTGATCGAAACTTTAATACATCATTTTTTGATCCTTCAGG
GGGAGGAGATCCAATTTTATATCAACATTTATTTTGATTCTTTGGTCATCCT
>Male_103_F1_G3_R.spII
TATCATATTGGGTGCCCCAGATATAGCATTTCCACGAATAAATAATATAAGATTTTGACT
TTTACCTCCTTCACTATTTTTATTAATTAACTCTTCATTAATTGAATCTGGAGCTGGTAC
AGGATGAACAGTTTACCCTCCTCTATCTTCAAATTTATCACATTATGGCCCTTCAGTAGA
TTTAGCTATTTTTTCTCTTCATCTTGCTGGTGCTTCTTCAATTTTAGGTGCAATTAACTT
TATTACAACTATTGTAAACATACGATCAATTGGAATAACAATAGAACGTATACCATTATT
TGTTTGATCTGTTTTAATTACAGCTATTTTATTACTTTTATCTTTACCTGTATTAGCAGG
TGCCATTACAATATTGTTAACTGATCGAAACTTTAATACATCATTTTTTGATCCTTCAGG
GGGAGGAGATCCAATTTTATATCAACATTTATTTTGATTCTTTGGTCATCCT
>Male_104_F1_G3_R.spII
TATCATATTGGGTGCCCCAGATATAGCATTTCCACGAATAAATAATATAAGATTTTGACT
TTTACCTCCTTCACTATTTTTATTAATTAACTCTTCATTAATTGAATCTGGAGCTGGTAC
AGGATGAACAGTTTACCCTCCTCTATCTTCAAATTTATCACATTATGGCCCTTCAGTAGA
TTTAGCTATTTTTTCTCTTCATCTTGCTGGTGCTTCTTCAATTTTAGGTGCAATTAACTT
TATTACAACTATTGTAAACATACGATCAATTGGAATAACAATAGAACGTATACCATTATT
TGTTTGATCTGTTTTAATTACAGCTATTTTATTACTTTTATCTTTACCTGTATTAGCAGG
TGCCATTACAATATTGTTAACTGATCGAAACTTTAATACATCATTTTTTGATCCTTCAGG
GGGAGGAGATCCAATTTTATATCAACATTTATTTTGATTCTTTGGTCATCCT
>Male_105_F1_G3_R.spII
TATCATATTGGGTGCCCCAGATATAGCATTTCCACGAATAAATAATATAAGATTTTGACT
TTTACCTCCTTCACTATTTTTATTAATTAACTCTTCATTAATTGAATCTGGAGCTGGTAC
AGGATGAACAGTTTACCCTCCTCTATCTTCAAATTTATCACATTATGGCCCTTCAGTAGA
TTTAGCTATTTTTTCTCTTCATCTTGCTGGTGCTTCTTCAATTTTAGGTGCAATTAACTT
TATTACAACTATTGTAAACATACGATCAATTGGAATAACAATAGAACGTATACCATTATT
TGTTTGATCTGTTTTAATTACAGCTATTTTATTACTTTTATCTTTACCTGTATTAGCAGG
TGCCATTACAATATTGTTAACTGATCGAAACTTTAATACATCATTTTTTGATCCTTCAGG
GGGAGGAGATCCAATTTTATATCAACATTTATTTTGATTCTTTGGTCATCCT
>Female_121_F1_G3_R.spII
TATCATATTGGGTGCCCCAGATATAGCATTTCCACGAATAAATAATATAAGATTTTGACT
TTTACCTCCTTCACTATTTTTATTAATTAACTCTTCATTAATTGAATCTGGAGCTGGTAC
AGGATGAACAGTTTACCCTCCTCTATCTTCAAATTTATCACATTATGGCCCTTCAGTAGA
TTTAGCTATTTTTTCTCTTCATCTTGCTGGTGCTTCTTCAATTTTAGGTGCAATTAACTT
TATTACAACTATTGTAAACATACGATCAATTGGAATAACAATAGAACGTATACCATTATT
TGTTTGATCTGTTTTAATTACAGCTATTTTATTACTTTTATCTTTACCTGTATTAGCAGG
TGCCATTACAATATTGTTAACTGATCGAAACTTTAATACATCATTTTTTGATCCTTCAGG
GGGAGGAGATCCAATTTTATATCAACATTTATTTTGATTCTTTGGTCATCCT
>Female_122_F1_G3_R.spII
TATCATATTGGGTGCCCCAGATATAGCATTTCCACGAATAAATAATATAAGATTTTGACT
TTTACCTCCTTCACTATTTTTATTAATTAACTCTTCATTAATTGAATCTGGAGCTGGTAC
AGGATGAACAGTTTACCCTCCTCTATCTTCAAATTTATCACATTATGGCCCTTCAGTAGA
TTTAGCTATTTTTTCTCTTCATCTTGCTGGTGCTTCTTCAATTTTAGGTGCAATTAACTT
TATTACAACTATTGTAAACATACGATCAATTGGAATAACAATAGAACGTATACCATTATT
TGTTTGATCTGTTTTAATTACAGCTATTTTATTACTTTTATCTTTACCTGTATTAGCAGG
TGCCATTACAATATTGTTAACTGATCGAAACTTTAATACATCATTTTTTGATCCTTCAGG
GGGAGGAGATCCAATTTTATATCAACATTTATTTTGATTCTTTGGTCATCCT
>Female_123_F1_G3_R.spII
TATCATATTGGGTGCCCCAGATATAGCATTTCCACGAATAAATAATATAAGATTTTGACT
TTTACCTCCTTCACTATTTTTATTAATTAACTCTTCATTAATTGAATCTGGAGCTGGTAC
AGGATGAACAGTTTACCCTCCTCTATCTTCAAATTTATCACATTATGGCCCTTCAGTAGA
TTTAGCTATTTTTTCTCTTCATCTTGCTGGTGCTTCTTCAATTTTAGGTGCAATTAACTT
TATTACAACTATTGTAAACATACGATCAATTGGAATAACAATAGAACGTATACCATTATT
TGTTTGATCTGTTTTAATTACAGCTATTTTATTACTTTTATCTTTACCTGTATTAGCAGG
TGCCATTACAATATTGTTAACTGATCGAAACTTTAATACATCATTTTTTGATCCTTCAGG
GGGAGGAGATCCAATTTTATATCAACATTTATTTTGATTCTTTGGTCATCCT
>Female_124_F1_G3_R.spII
TATCATATTGGGTGCCCCAGATATAGCATTTCCACGAATAAATAATATAAGATTTTGACT
TTTACCTCCTTCACTATTTTTATTAATTAACTCTTCATTAATTGAATCTGGAGCTGGTAC
AGGATGAACAGTTTACCCTCCTCTATCTTCAAATTTATCACATTATGGCCCTTCAGTAGA
TTTAGCTATTTTTTCTCTTCATCTTGCTGGTGCTTCTTCAATTTTAGGTGCAATTAACTT
TATTACAACTATTGTAAACATACGATCAATTGGAATAACAATAGAACGTATACCATTATT
TGTTTGATCTGTTTTAATTACAGCTATTTTATTACTTTTATCTTTACCTGTATTAGCAGG
TGCCATTACAATATTGTTAACTGATCGAAACTTTAATACATCATTTTTTGATCCTTCAGG
GGGAGGAGATCCAATTTTATATCAACATTTATTTTGATTCTTTGGTCATCCT
>Female_125_F1_G3_R.spII
TATCATATTGGGTGCCCCAGATATAGCATTTCCACGAATAAATAATATAAGATTTTGACT
TTTACCTCCTTCACTATTTTTATTAATTAACTCTTCATTAATTGAATCTGGAGCTGGTAC
AGGATGAACAGTTTACCCTCCTCTATCTTCAAATTTATCACATTATGGCCCTTCAGTAGA
TTTAGCTATTTTTTCTCTTCATCTTGCTGGTGCTTCTTCAATTTTAGGTGCAATTAACTT
TATTACAACTATTGTAAACATACGATCAATTGGAATAACAATAGAACGTATACCATTATT
TGTTTGATCTGTTTTAATTACAGCTATTTTATTACTTTTATCTTTACCTGTATTAGCAGG
TGCCATTACAATATTGTTAACTGATCGAAACTTTAATACATCATTTTTTGATCCTTCAGG
GGGAGGAGATCCAATTTTATATCAACATTTATTTTGATTCTTTGGTCATCCT
>Female_141_F1_G3_R.spII
TATCATATTGGGTGCCCCAGATATAGCATTTCCACGAATAAATAATATAAGATTTTGACT
TTTACCTCCTTCACTATTTTTATTAATTAACTCTTCATTAATTGAATCTGGAGCTGGTAC
AGGATGAACAGTTTACCCTCCTCTATCTTCAAATTTATCACATTATGGCCCTTCAGTAGA
TTTAGCTATTTTTTCTCTTCATCTTGCTGGTGCTTCTTCAATTTTAGGTGCAATTAACTT
TATTACAACTATTGTAAACATACGATCAATTGGAATAACAATAGAACGTATACCATTATT
TGTTTGATCTGTTTTAATTACAGCTATTTTATTACTTTTATCTTTACCTGTATTAGCAGG
TGCCATTACAATATTGTTAACTGATCGAAACTTTAATACATCATTTTTTGATCCTTCAGG
GGGAGGAGATCCAATTTTATATCAACATTTATTTTGATTCTTTGGTCATCCT
>Female_142_F1_G3_R.spII
TATCATATTGGGTGCCCCAGATATAGCATTTCCACGAATAAATAATATAAGATTTTGACT
TTTACCTCCTTCACTATTTTTATTAATTAACTCTTCATTAATTGAATCTGGAGCTGGTAC
AGGATGAACAGTTTACCCTCCTCTATCTTCAAATTTATCACATTATGGCCCTTCAGTAGA
TTTAGCTATTTTTTCTCTTCATCTTGCTGGTGCTTCTTCAATTTTAGGTGCAATTAACTT
TATTACAACTATTGTAAACATACGATCAATTGGAATAACAATAGAACGTATACCATTATT
TGTTTGATCTGTTTTAATTACAGCTATTTTATTACTTTTATCTTTACCTGTATTAGCAGG
TGCCATTACAATATTGTTAACTGATCGAAACTTTAATACATCATTTTTTGATCCTTCAGG
GGGAGGAGATCCAATTTTATATCAACATTTATTTTGATTCTTTGGTCATCCT
>Female_143_F1_G3_R.spII
TATCATATTGGGTGCCCCAGATATAGCATTTCCACGAATAAATAATATAAGATTTTGACT
TTTACCTCCTTCACTATTTTTATTAATTAACTCTTCATTAATTGAATCTGGAGCTGGTAC
AGGATGAACAGTTTACCCTCCTCTATCTTCAAATTTATCACATTATGGCCCTTCAGTAGA
TTTAGCTATTTTTTCTCTTCATCTTGCTGGTGCTTCTTCAATTTTAGGTGCAATTAACTT
TATTACAACTATTGTAAACATACGATCAATTGGAATAACAATAGAACGTATACCATTATT
TGTTTGATCTGTTTTAATTACAGCTATTTTATTACTTTTATCTTTACCTGTATTAGCAGG
TGCCATTACAATATTGTTAACTGATCGAAACTTTAATACATCATTTTTTGATCCTTCAGG
GGGAGGAGATCCAATTTTATATCAACATTTATTTTGATTCTTTGGTCATCCT
>Female_144_F1_G3_R.spII
TATCATATTGGGTGCCCCAGATATAGCATTTCCACGAATAAATAATATAAGATTTTGACT
TTTACCTCCTTCACTATTTTTATTAATTAACTCTTCATTAATTGAATCTGGAGCTGGTAC
AGGATGAACAGTTTACCCTCCTCTATCTTCAAATTTATCACATTATGGCCCTTCAGTAGA
TTTAGCTATTTTTTCTCTTCATCTTGCTGGTGCTTCTTCAATTTTAGGTGCAATTAACTT
TATTACAACTATTGTAAACATACGATCAATTGGAATAACAATAGAACGTATACCATTATT
TGTTTGATCTGTTTTAATTACAGCTATTTTATTACTTTTATCTTTACCTGTATTAGCAGG
TGCCATTACAATATTGTTAACTGATCGAAACTTTAATACATCATTTTTTGATCCTTCAGG
GGGAGGAGATCCAATTTTATATCAACATTTATTTTGATTCTTTGGTCATCCT
>Female_145_F1_G3_R.spII
TATCATATTGGGTGCCCCAGATATAGCATTTCCACGAATAAATAATATAAGATTTTGACT
TTTACCTCCTTCACTATTTTTATTAATTAACTCTTCATTAATTGAATCTGGAGCTGGTAC
AGGATGAACAGTTTACCCTCCTCTATCTTCAAATTTATCACATTATGGCCCTTCAGTAGA
TTTAGCTATTTTTTCTCTTCATCTTGCTGGTGCTTCTTCAATTTTAGGTGCAATTAACTT
TATTACAACTATTGTAAACATACGATCAATTGGAATAACAATAGAACGTATACCATTATT
TGTTTGATCTGTTTTAATTACAGCTATTTTATTACTTTTATCTTTACCTGTATTAGCAGG
TGCCATTACAATATTGTTAACTGATCGAAACTTTAATACATCATTTTTTGATCCTTCAGG
GGGAGGAGATCCAATTTTATATCAACATTTATTTTGATTCTTTGGTCATCCT
>Larva_437_F1_G2_R.spII
TATCATATTGGGTGCCCCAGATATAGCATTTCCACGAATAAATAATATAAGATTTTGACT
TTTACCTCCTTCACTATTTTTATTAATTAACTCTTCATTAATTGAATCTGGAGCTGGTAC
AGGATGAACAGTTTACCCTCCTCTATCTTCAAATTTATCACATTATGGTCCTTCAGTAGA
TTTAGCTATTTTTTCTCTTCATCTTGCTGGTGCTTCTTCAATTTTAGGTGCAATTAACTT
TATTACAACTATTGTAAACATACGATCAATTGGAATAACAATAGAACGTATACCATTATT
TGTTTGATCTGTTTTAATTACAGCTATTTTATTACTTTTATCTTTACCTGTATTAGCAGG
TGCCATTACAATATTGTTAACTGATCGAAACTTTAATACATCATTTTTTGATCCTTCAGG
GGGAGGAGATCCAATTTTATATCAACATTTATTTTGATTCTTTGGTCATCCT
>Nymph_454_F1_G2_R.spI
TATTATACTAGGAGCTCCAGATATAGCATTCCCACGAATAAATAATATAAGATTTTGACT
TCTTCCTCCCTCATTATTTATATTAATTAATTCTTCATTAATTGAGTCAGGAGCAGGTAC
AGGATGAACAGTTTATCCTCCCCTATCCTCAAATTTATCACATTATGGGCCATCAGTAGA
TTTAGCTATTTTTTCTCTTCATCTTGCTGGTGCTTCTTCAATTTTAGGTGCAATTAATTT
TATTACAACTATTGTGAATATACGATCTATTGGAATAACAATAGAACGAATACCATTATT
TGTATGATCTGTTTTAATTACTGCAATTTTATTACTATTATCTTTACCTGTTTTAGCAGG
TGCTATTACAATACTATTAACCGATCGAAATTTTAACACTTCATTTTTTGACCCTTCAGG
AGGAGGGGATCCAATTTTATATCAACATTTATTTTGATTTTTCGGGCATCCA
>Nymph_455_F1_G2_R.spI 
TATTATACTAGGAGCTCCAGATATAGCATTCCCACGAATAAATAATATAAGATTTTGACT
TCTTCCTCCCTCATTATTTATATTAATTAATTCTTCATTAATTGAGTCAGGAGCAGGTAC
AGGATGAACAGTTTATCCTCCCCTATCCTCAAATTTATCACATTATGGGCCATCAGTAGA
TTTAGCTATTTTTTCTCTTCATCTTGCTGGTGCTTCTTCAATTTTAGGTGCAATTAATTT
TATTACAACTATTGTGAATATACGATCTATTGGAATAACAATAGAACGAATACCATTATT
TGTATGATCTGTTTTAATTACTGCAATTTTATTACTATTATCTTTACCTGTTTTAGCAGG
TGCTATTACAATACTATTAACCGATCGAAATTTTAACACTTCATTTTTTGACCCTTCAGG
AGGAGGGGATCCAATTTTATATCAACATTTATTTTGATTTTTCGGGCATCCA
>Nymph_471_F1_G2_R.spI
TATTATACTAGGAGCTCCAGATATAGCATTCCCACGAATAAATAATATAAGATTTTGACT
TCTTCCTCCCTCATTATTTATATTAATTAATTCTTCATTAATTGAGTCAGGAGCAGGTAC
AGGATGAACAGTTTATCCTCCCCTATCCTCAAATTTATCACATTATGGGCCATCAGTAGA
TTTAGCTATTTTTTCTCTTCATCTTGCTGGTGCTTCTTCAATTTTAGGTGCAATTAATTT
TATTACAACTATTGTGAATATACGATCTATTGGAATAACAATAGAACGAATACCATTATT
TGTATGATCTGTTTTAATTACTGCAATTTTATTACTATTATCTTTACCTGTTTTAGCAGG
TGCTATTACAATACTATTAACCGATCGAAATTTTAACACTTCATTTTTTGACCCTTCAGG
AGGAGGGGATCCAATTTTATATCAACATTTATTTTGATTTTTCGGGCATCCA
>Nymph_472_F1_G2_R.spI
TATTATACTAGGAGCTCCAGATATAGCATTCCCACGAATAAATAATATAAGATTTTGACT
TCTTCCTCCCTCATTATTTATATTAATTAATTCTTCATTAATTGAGTCAGGAGCAGGTAC
AGGATGAACAGTTTATCCTCCCCTATCCTCAAATTTATCACATTATGGGCCATCAGTAGA
TTTAGCTATTTTTTCTCTTCATCTTGCTGGTGCTTCTTCAATTTTAGGTGCAATTAATTT
TATTACAACTATTGTGAATATACGATCTATTGGAATAACAATAGAACGAATACCATTATT
TGTATGATCTGTTTTAATTACTGCAATTTTATTACTATTATCTTTACCTGTTTTAGCAGG
TGCTATTACAATACTATTAACCGATCGAAATTTTAACACTTCATTTTTTGACCCTTCAGG
AGGAGGGGATCCAATTTTATATCAACATTTATTTTGATTTTTCGGGCATCCA
>Nymph_474_F1_G2_R.spI
TATTATACTAGGAGCTCCAGATATAGCATTCCCACGAATAAATAATATAAGATTTTGACT
TCTTCCTCCCTCATTATTTATATTAATTAATTCTTCATTAATTGAGTCAGGAGCAGGTAC
AGGATGAACAGTTTATCCTCCCCTATCCTCAAATTTATCACATTATGGGCCATCAGTAGA
TTTAGCTATTTTTTCTCTTCATCTTGCTGGTGCTTCTTCAATTTTAGGTGCAATTAATTT
TATTACAACTATTGTGAATATACGATCTATTGGAATAACAATAGAACGAATACCATTATT
TGTATGATCTGTTTTAATTACTGCAATTTTATTACTATTATCTTTACCTGTTTTAGCAGG
TGCTATTACAATACTATTAACCGATCGAAATTTTAACACTTCATTTTTTGACCCTTCAGG
AGGAGGGGATCCAATTTTATATCAACATTTATTTTGATTTTTCGGGCATCCA
>Nymph_475_F1_G2_R.spII
TATCATATTGGGTGCTCCAGATATAGCATTTCCACGAATAAATAATATAAGATTTTGACT
TCTTCCTCCTTCACTATTTTTATTAATTAACTCTTCATTAATTGAATCTGGAGCTGGTAC
AGGATGAACAGTTTACCCTCCTCTATCTTCAAATTTATCACATTATGGCCCTTCAGTAGA
TTTAGCTATTTTTTCTCTTCATCTTGCTGGTGCTTCTTCAATTTTAGGTGCAATTAACTT
TATTACAACTATTGTAAACATACGATCAATTGGAATAACAATAGAACGTATACCATTATT
TGTTTGATCTGTTTTAATTACAGCTATTTTATTACTTTTATCTTTACCTGTATTAGCAGG
TGCCATTACAATATTGTTAACTGATCGAAACTTTAATACTTCATTTTTTGATCCTTCAGG
AGGAGGAGATCCAATTTTATATCAACATTTATTTTGATTCTTTGGTCATCCT
>Male_491_F1_G2_R.spI 
TATTATACTAGGAGCTCCAGATATAGCATTCCCACGAATAAATAATATAAGATTTTGACT
TCTTCCTCCCTCATTATTTATATTAATTAATTCTTCATTAATTGAGTCAGGAGCAGGTAC
AGGATGAACAGTTTATCCTCCCCTATCCTCAAATTTATCACATTATGGGCCATCAGTAGA
TTTAGCTATTTTTTCTCTTCATCTTGCTGGTGCTTCTTCAATTTTAGGTGCAATTAATTT
TATTACAACTATTGTGAATATACGATCTATTGGAATAACAATAGAACGAATACCATTATT
TGTATGATCTGTTTTAATTACTGCAATTTTATTACTATTATCTTTACCTGTTTTAGCAGG
TGCTATTACAATACTATTAACCGATCGAAATTTTAACACTTCATTTTTTGACCCTTCAGG
AGGAGGGGATCCAATTTTATATCAACATTTATTTTGATTTTTCGGGCATCCA
>Male_492_F1_G2_R.spI
TATTATACTAGGAGCTCCAGATATAGCATTCCCACGAATAAATAATATAAGATTTTGACT
TCTTCCTCCCTCATTATTTATATTAATTAATTCTTCATTAATTGAGTCAGGAGCAGGTAC
AGGATGAACAGTTTATCCTCCCCTATCCTCAAATTTATCACATTATGGGCCATCAGTAGA
TTTAGCTATTTTTTCTCTTCATCTTGCTGGTGCTTCTTCAATTTTAGGTGCAATTAATTT
TATTACAACTATTGTGAATATACGATCTATTGGAATAACAATAGAACGAATACCATTATT
TGTATGATCTGTTTTAATTACTGCAATTTTATTACTATTATCTTTACCTGTTTTAGCAGG
TGCTATTACAATACTATTAACCGATCGAAATTTTAACACTTCATTTTTTGACCCTTCAGG
AGGAGGGGATCCAATTTTATATCAACATTTATTTTGATTTTTCGGGCATCCA
>Male_493_F1_G2_R.spI
TATTATACTAGGAGCTCCAGATATAGCATTCCCACGAATAAATAATATAAGATTTTGACT
TCTTCCTCCCTCATTATTTATATTAATTAATTCTTCATTAATTGAGTCAGGAGCAGGTAC
AGGATGAACAGTTTATCCTCCCCTATCCTCAAATTTATCACATTATGGGCCATCAGTAGA
TTTAGCTATTTTTTCTCTTCATCTTGCTGGTGCTTCTTCAATTTTAGGTGCAATTAATTT
TATTACAACTATTGTGAATATACGATCTATTGGAATAACAATAGAACGAATACCATTATT
TGTATGATCTGTTTTAATTACTGCAATTTTATTACTATTATCTTTACCTGTTTTAGCAGG
TGCTATTACAATACTATTAACCGATCGAAATTTTAACACTTCATTTTTTGACCCTTCAGG
AGGAGGGGATCCAATTTTATATCAACATTTATTTTGATTTTTCGGGCATCCA
>Male_494_F1_G2_R.spI
TATTATACTAGGAGCTCCAGATATAGCATTCCCACGAATAAATAATATAAGATTTTGACT
TCTTCCTCCCTCATTATTTATATTAATTAATTCTTCATTAATTGAGTCAGGAGCAGGTAC
AGGATGAACAGTTTATCCTCCCCTATCCTCAAATTTATCACATTATGGGCCATCAGTAGA
TTTAGCTATTTTTTCTCTTCATCTTGCTGGTGCTTCTTCAATTTTAGGTGCAATTAATTT
TATTACAACTATTGTGAATATACGATCTATTGGAATAACAATAGAACGAATACCATTATT
TGTATGATCTGTTTTAATTACTGCAATTTTATTACTATTATCTTTACCTGTTTTAGCAGG
TGCTATTACAATACTATTAACCGATCGAAATTTTAACACTTCATTTTTTGACCCTTCAGG
AGGAGGGGATCCAATTTTATATCAACATTTATTTTGATTTTTCGGGCATCCA
>Male_495_F1_G2_R.spI
TATTATACTAGGAGCTCCAGATATAGCATTCCCACGAATAAATAATATAAGATTTTGACT
TCTTCCTCCCTCATTATTTATATTAATTAATTCTTCATTAATTGAGTCAGGAGCAGGTAC
AGGATGAACAGTTTATCCTCCCCTATCCTCAAATTTATCACATTATGGGCCATCAGTAGA
TTTAGCTATTTTTTCTCTTCATCTTGCTGGTGCTTCTTCAATTTTAGGTGCAATTAATTT
TATTACAACTATTGTGAATATACGATCTATTGGAATAACAATAGAACGAATACCATTATT
TGTATGATCTGTTTTAATTACTGCAATTTTATTACTATTATCTTTACCTGTTTTAGCAGG
TGCTATTACAATACTATTAACCGATCGAAATTTTAACACTTCATTTTTTGACCCTTCAGG
AGGAGGGGATCCAATTTTATATCAACATTTATTTTGATTTTTCGGGCATCCA
>Male_511_F1_G2_R.spI
TATTATACTAGGAGCTCCAGATATAGCATTCCCACGAATAAATAATATAAGATTTTGACT
TCTTCCTCCCTCATTATTTATATTAATTAATTCTTCATTAATTGAGTCAGGAGCAGGTAC
AGGATGAACAGTTTATCCTCCCCTATCCTCAAATTTATCACATTATGGGCCATCAGTAGA
TTTAGCTATTTTTTCTCTTCATCTTGCTGGTGCTTCTTCAATTTTAGGTGCAATTAATTT
TATTACAACTATTGTGAATATACGATCTATTGGAATAACAATAGAACGAATACCATTATT
TGTATGATCTGTTTTAATTACTGCAATTTTATTACTATTATCTTTACCTGTTTTAGCAGG
TGCTATTACAATACTATTAACCGATCGAAATTTTAACACTTCATTTTTTGACCCTTCAGG
AGGAGGGGATCCAATTTTATATCAACATTTATTTTGATTTTTCGGGCATCCA
>Male_512_F1_G2_R.spI
TATTATACTAGGAGCTCCAGATATAGCATTCCCACGAATAAATAATATAAGATTTTGACT
TCTTCCTCCCTCATTATTTATATTAATTAATTCTTCATTAATTGAGTCAGGAGCAGGTAC
AGGATGAACAGTTTATCCTCCCCTATCCTCAAATTTATCACATTATGGGCCATCAGTAGA
TTTAGCTATTTTTTCTCTTCATCTTGCTGGTGCTTCTTCAATTTTAGGTGCAATTAATTT
TATTACAACTATTGTGAATATACGATCTATTGGAATAACAATAGAACGAATACCATTATT
TGTATGATCTGTTTTAATTACTGCAATTTTATTACTATTATCTTTACCTGTTTTAGCAGG
TGCTATTACAATACTATTAACCGATCGAAATTTTAACACTTCATTTTTTGACCCTTCAGG
AGGAGGGGATCCAATTTTATATCAACATTTATTTTGATTTTTCGGGCATCCA
>Male_513_F1_G2_R.spI 
TATTATACTAGGAGCTCCAGATATAGCATTCCCACGAATAAATAATATAAGATTTTGACT
TCTTCCTCCCTCATTATTTATATTAATTAATTCTTCATTAATTGAGTCAGGAGCAGGTAC
AGGATGAACAGTTTATCCTCCCCTATCCTCAAATTTATCACATTATGGGCCATCAGTAGA
TTTAGCTATTTTTTCTCTTCATCTTGCTGGTGCTTCTTCAATTTTAGGTGCAATTAATTT
TATTACAACTATTGTGAATATACGATCTATTGGAATAACAATAGAACGAATACCATTATT
TGTATGATCTGTTTTAATTACTGCAATTTTATTACTATTATCTTTACCTGTTTTAGCAGG
TGCTATTACAATACTATTAACCGATCGAAATTTTAACACTTCATTTTTTGACCCTTCAGG
AGGAGGGGATCCAATTTTATATCAACATTTATTTTGATTTTTCGGGCATCCA
>Male_514_F1_G2_R.spI 
TATTATACTAGGAGCTCCAGATATAGCATTCCCACGAATAAATAATATAAGATTTTGACT
TCTTCCTCCCTCATTATTTATATTAATTAATTCTTCATTAATTGAGTCAGGAGCAGGTAC
AGGATGAACAGTTTATCCTCCCCTATCCTCAAATTTATCACATTATGGGCCATCAGTAGA
TTTAGCTATTTTTTCTCTTCATCTTGCTGGTGCTTCTTCAATTTTAGGTGCAATTAATTT
TATTACAACTATTGTGAATATACGATCTATTGGAATAACAATAGAACGAATACCATTATT
TGTATGATCTGTTTTAATTACTGCAATTTTATTACTATTATCTTTACCTGTTTTAGCAGG
TGCTATTACAATACTATTAACCGATCGAAATTTTAACACTTCATTTTTTGACCCTTCAGG
AGGAGGGGATCCAATTTTATATCAACATTTATTTTGATTTTTCGGGCATCCA
>Male_515_F1_G2_R.spI 
TATTATACTAGGAGCTCCAGATATAGCATTCCCACGAATAAATAATATAAGATTTTGACT
TCTTCCTCCCTCATTATTTATATTAATTAATTCTTCATTAATTGAGTCAGGAGCAGGTAC
AGGATGAACAGTTTATCCTCCCCTATCCTCAAATTTATCACATTATGGGCCATCAGTAGA
TTTAGCTATTTTTTCTCTTCATCTTGCTGGTGCTTCTTCAATTTTAGGTGCAATTAATTT
TATTACAACTATTGTGAATATACGATCTATTGGAATAACAATAGAACGAATACCATTATT
TGTATGATCTGTTTTAATTACTGCAATTTTATTACTATTATCTTTACCTGTTTTAGCAGG
TGCTATTACAATACTATTAACCGATCGAAATTTTAACACTTCATTTTTTGACCCTTCAGG
AGGAGGGGATCCAATTTTATATCAACATTTATTTTGATTTTTCGGGCATCCA
>Female_531_F1_G2_R.spI 
TATTATACTAGGAGCTCCAGATATAGCATTCCCACGAATAAATAATATAAGATTTTGACT
TCTTCCTCCCTCATTATTTATATTAATTAATTCTTCATTAATTGAGTCAGGAGCAGGTAC
AGGATGAACAGTTTATCCTCCCCTATCCTCAAATTTATCACATTATGGGCCATCAGTAGA
TTTAGCTATTTTTTCTCTTCATCTTGCTGGTGCTTCTTCAATTTTAGGTGCAATTAATTT
TATTACAACTATTGTGAATATACGATCTATTGGAATAACAATAGAACGAATACCATTATT
TGTATGATCTGTTTTAATTACTGCAATTTTATTACTATTATCTTTACCTGTTTTAGCAGG
TGCTATTACAATACTATTAACCGATCGAAATTTTAACACTTCATTTTTTGACCCTTCAGG
AGGAGGGGATCCAATTTTATATCAACATTTATTTTGATTTTTCGGGCATCCA
>Female_532_F1_G2_R.spI 
TATTATACTAGGAGCTCCAGATATAGCATTCCCACGAATAAATAATATAAGATTTTGACT
TCTTCCTCCCTCATTATTTATATTAATTAATTCTTCATTAATTGAGTCAGGAGCAGGTAC
AGGATGAACAGTTTATCCTCCCCTATCCTCAAATTTATCACATTATGGGCCATCAGTAGA
TTTAGCTATTTTTTCTCTTCATCTTGCTGGTGCTTCTTCAATTTTAGGTGCAATTAATTT
TATTACAACTATTGTGAATATACGATCTATTGGAATAACAATAGAACGAATACCATTATT
TGTATGATCTGTTTTAATTACTGCAATTTTATTACTATTATCTTTACCTGTTTTAGCAGG
TGCTATTACAATACTATTAACCGATCGAAATTTTAACACTTCATTTTTTGACCCTTCAGG
AGGAGGGGATCCAATTTTATATCAACATTTATTTTGATTTTTCGGGCATCCA
>Female_533_F1_G2_R.spI 
TATTATACTAGGAGCTCCAGATATAGCATTCCCACGAATAAATAATATAAGATTTTGACT
TCTTCCTCCCTCATTATTTATATTAATTAATTCTTCATTAATTGAGTCAGGAGCAGGTAC
AGGATGAACAGTTTATCCTCCCCTATCCTCAAATTTATCACATTATGGGCCATCAGTAGA
TTTAGCTATTTTTTCTCTTCATCTTGCTGGTGCTTCTTCAATTTTAGGTGCAATTAATTT
TATTACAACTATTGTGAATATACGATCTATTGGAATAACAATAGAACGAATACCATTATT
TGTATGATCTGTTTTAATTACTGCAATTTTATTACTATTATCTTTACCTGTTTTAGCAGG
TGCTATTACAATACTATTAACCGATCGAAATTTTAACACTTCATTTTTTGACCCTTCAGG
AGGAGGGGATCCAATTTTATATCAACATTTATTTTGATTTTTCGGGCATCCA
>Female_534_F1_G2_R.spI 
TATTATACTAGGAGCTCCAGATATAGCATTCCCACGAATAAATAATATAAGATTTTGACT
TCTTCCTCCCTCATTATTTATATTAATTAATTCTTCATTAATTGAGTCAGGAGCAGGTAC
AGGATGAACAGTTTATCCTCCCCTATCCTCAAATTTATCACATTATGGGCCATCAGTAGA
TTTAGCTATTTTTTCTCTTCATCTTGCTGGTGCTTCTTCAATTTTAGGTGCAATTAATTT
TATTACAACTATTGTGAATATACGATCTATTGGAATAACAATAGAACGAATACCATTATT
TGTATGATCTGTTTTAATTACTGCAATTTTATTACTATTATCTTTACCTGTTTTAGCAGG
TGCTATTACAATACTATTAACCGATCGAAATTTTAACACTTCATTTTTTGACCCTTCAGG
AGGAGGGGATCCAATTTTATATCAACATTTATTTTGATTTTTCGGGCATCCA
>Female_535_F1_G2_R.spI 
TATTATACTAGGAGCTCCAGATATAGCATTCCCACGAATAAATAATATAAGATTTTGACT
TCTTCCTCCCTCATTATTTATATTAATTAATTCTTCATTAATTGAGTCAGGAGCAGGTAC
AGGATGAACAGTTTATCCTCCCCTATCCTCAAATTTATCACATTATGGGCCATCAGTAGA
TTTAGCTATTTTTTCTCTTCATCTTGCTGGTGCTTCTTCAATTTTAGGTGCAATTAATTT
TATTACAACTATTGTGAATATACGATCTATTGGAATAACAATAGAACGAATACCATTATT
TGTATGATCTGTTTTAATTACTGCAATTTTATTACTATTATCTTTACCTGTTTTAGCAGG
TGCTATTACAATACTATTAACCGATCGAAATTTTAACACTTCATTTTTTGACCCTTCAGG
AGGAGGGGATCCAATTTTATATCAACATTTATTTTGATTTTTCGGGCATCCA
>Female_551_F1_G2_R.spI 
TATTATACTAGGAGCTCCAGATATAGCATTCCCACGAATAAATAATATAAGATTTTGACT
TCTTCCTCCCTCATTATTTATATTAATTAATTCTTCATTAATTGAGTCAGGAGCAGGTAC
AGGATGAACAGTTTATCCTCCCCTATCCTCAAATTTATCACATTATGGGCCATCAGTAGA
TTTAGCTATTTTTTCTCTTCATCTTGCTGGTGCTTCTTCAATTTTAGGTGCAATTAATTT
TATTACAACTATTGTGAATATACGATCTATTGGAATAACAATAGAACGAATACCATTATT
TGTATGATCTGTTTTAATTACTGCAATTTTATTACTATTATCTTTACCTGTTTTAGCAGG
TGCTATTACAATACTATTAACCGATCGAAATTTTAACACTTCATTTTTTGACCCTTCAGG
AGGAGGGGATCCAATTTTATATCAACATTTATTTTGATTTTTCGGGCATCCA
>Female_552_F1_G2_R.spI 
TATTATACTAGGAGCTCCAGATATAGCATTCCCACGAATAAATAATATAAGATTTTGACT
TCTTCCTCCCTCATTATTTATATTAATTAATTCTTCATTAATTGAGTCAGGAGCAGGTAC
AGGATGAACAGTTTATCCTCCCCTATCCTCAAATTTATCACATTATGGGCCATCAGTAGA
TTTAGCTATTTTTTCTCTTCATCTTGCTGGTGCTTCTTCAATTTTAGGTGCAATTAATTT
TATTACAACTATTGTGAATATACGATCTATTGGAATAACAATAGAACGAATACCATTATT
TGTATGATCTGTTTTAATTACTGCAATTTTATTACTATTATCTTTACCTGTTTTAGCAGG
TGCTATTACAATACTATTAACCGATCGAAATTTTAACACTTCATTTTTTGACCCTTCAGG
AGGAGGGGATCCAATTTTATATCAACATTTATTTTGATTTTTCGGGCATCCA
>Female_553_F1_G2_R.spI 
TATTATACTAGGAGCTCCAGATATAGCATTCCCACGAATAAATAATATAAGATTTTGACT
TCTTCCTCCCTCATTATTTATATTAATTAATTCTTCATTAATTGAGTCAGGAGCAGGTAC
AGGATGAACAGTTTATCCTCCCCTATCCTCAAATTTATCACATTATGGGCCATCAGTAGA
TTTAGCTATTTTTTCTCTTCATCTTGCTGGTGCTTCTTCAATTTTAGGTGCAATTAATTT
TATTACAACTATTGTGAATATACGATCTATTGGAATAACAATAGAACGAATACCATTATT
TGTATGATCTGTTTTAATTACTGCAATTTTATTACTATTATCTTTACCTGTTTTAGCAGG
TGCTATTACAATACTATTAACCGATCGAAATTTTAACACTTCATTTTTTGACCCTTCAGG
AGGAGGGGATCCAATTTTATATCAACATTTATTTTGATTTTTCGGGCATCCA
>Female_554_F1_G2_R.spI 
TATTATACTAGGAGCTCCAGATATAGCATTCCCACGAATAAATAATATAAGATTTTGACT
TCTTCCTCCCTCATTATTTATATTAATTAATTCTTCATTAATTGAGTCAGGAGCAGGTAC
AGGATGAACAGTTTATCCTCCCCTATCCTCAAATTTATCACATTATGGGCCATCAGTAGA
TTTAGCTATTTTTTCTCTTCATCTTGCTGGTGCTTCTTCAATTTTAGGTGCAATTAATTT
TATTACAACTATTGTGAATATACGATCTATTGGAATAACAATAGAACGAATACCATTATT
TGTATGATCTGTTTTAATTACTGCAATTTTATTACTATTATCTTTACCTGTTTTAGCAGG
TGCTATTACAATACTATTAACCGATCGAAATTTTAACACTTCATTTTTTGACCCTTCAGG
AGGAGGGGATCCAATTTTATATCAACATTTATTTTGATTTTTCGGGCATCCA
>Female_555_F1_G2_R.spI 
TATTATACTAGGAGCTCCAGATATAGCATTCCCACGAATAAATAATATAAGATTTTGACT
TCTTCCTCCCTCATTATTTATATTAATTAATTCTTCATTAATTGAGTCAGGAGCAGGTAC
AGGATGAACAGTTTATCCTCCCCTATCCTCAAATTTATCACATTATGGGCCATCAGTAGA
TTTAGCTATTTTTTCTCTTCATCTTGCTGGTGCTTCTTCAATTTTAGGTGCAATTAATTT
TATTACAACTATTGTGAATATACGATCTATTGGAATAACAATAGAACGAATACCATTATT
TGTATGATCTGTTTTAATTACTGCAATTTTATTACTATTATCTTTACCTGTTTTAGCAGG
TGCTATTACAATACTATTAACCGATCGAAATTTTAACACTTCATTTTTTGACCCTTCAGG
AGGAGGGGATCCAATTTTATATCAACATTTATTTTGATTTTTCGGGCATCCA
>Larva_421_F1_G1_R.spII
TATCATATTGGGTGCCCCAGATATAGCATTTCCACGAATAAATAATATAAGATTTTGACT
TTTACCTCCTTCACTATTTTTATTAATTAACTCTTCATTAATTGAATCTGGAGCTGGTAC
AGGATGAACAGTTTACCCTCCTCTATCTTCAAATTTATCACATTATGGCCCTTCAGTAGA
TTTAGCTATTTTTTCTCTTCATCTTGCTGGTGCTTCTTCAATTTTAGGTGCAATTAACTT
TATTACAACTATTGTAAACATACGATCAATTGGAATAACAATAGAACGTATACCATTATT
TGTTTGATCTGTTTTAATTACAGCTATTTTATTACTTTTATCTTTACCTGTATTAGCAGG
TGCCATTACAATATTGTTAACTGATCGAAACTTTAATACATCATTTTTTGATCCTTCAGG
GGGAGGAGATCCAATTTTATATCAACATTTATTTTGATTCTTTGGTCATCCT
>Larva_422_F1_G1_R.spII
TATCATATTGGGTGCCCCAGATATAGCATTTCCACGAATAAATAATATAAGATTTTGACT
TTTACCTCCTTCACTATTTTTATTAATTAACTCTTCATTAATTGAATCTGGAGCTGGTAC
AGGATGAACAGTTTACCCTCCTCTATCTTCAAATTTATCACATTATGGCCCTTCAGTAGA
TTTAGCTATTTTTTCTCTTCATCTTGCTGGTGCTTCTTCAATTTTAGGTGCAATTAACTT
TATTACAACTATTGTAAACATACGATCAATTGGAATAACAATAGAACGTATACCATTATT
TGTTTGATCTGTTTTAATTACAGCTATTTTATTACTTTTATCTTTACCTGTATTAGCAGG
TGCCATTACAATATTGTTAACTGATCGAAACTTTAATACATCATTTTTTGATCCTTCAGG
GGGAGGAGATCCAATTTTATATCAACATTTATTTTGATTCTTTGGTCATCCT
>Larva_423_F1_G1_R.spII
TATCATATTGGGTGCCCCAGATATAGCATTTCCACGAATAAATAATATAAGATTTTGACT
TTTACCTCCTTCACTATTTTTATTAATTAACTCTTCATTAATTGAATCTGGAGCTGGTAC
AGGATGAACAGTTTACCCTCCTCTATCTTCAAATTTATCACATTATGGCCCTTCAGTAGA
TTTAGCTATTTTTTCTCTTCATCTTGCTGGTGCTTCTTCAATTTTAGGTGCAATTAACTT
TATTACAACTATTGTAAACATACGATCAATTGGAATAACAATAGAACGTATACCATTATT
TGTTTGATCTGTTTTAATTACAGCTATTTTATTACTTTTATCTTTACCTGTATTAGCAGG
TGCCATTACAATATTGTTAACTGATCGAAACTTTAATACATCATTTTTTGATCCTTCAGG
GGGAGGAGATCCAATTTTATATCAACATTTATTTTGATTCTTTGGTCATCCT
>Larva_425_F1_G1_R.spII
TATCATATTGGGTGCCCCAGATATAGCATTTCCACGAATAAATAATATAAGATTTTGACT
TTTACCTCCTTCACTATTTTTATTAATTAACTCTTCATTAATTGAATCTGGAGCTGGTAC
AGGATGAACAGTTTACCCTCCTCTATCTTCAAATTTATCACATTATGGCCCTTCAGTAGA
TTTAGCTATTTTTTCTCTTCATCTTGCTGGTGCTTCTTCAATTTTAGGTGCAATTAACTT
TATTACAACTATTGTAAACATACGATCAATTGGAATAACAATAGAACGTATACCATTATT
TGTTTGATCTGTTTTAATTACAGCTATTTTATTACTTTTATCTTTACCTGTATTAGCAGG
TGCCATTACAATATTGTTAACTGATCGAAACTTTAATACATCATTTTTTGATCCTTCAGG
GGGAGGAGATCCAATTTTATATCAACATTTATTTTGATTCTTTGGTCATCCT
>Larva_424_F1_G1_R.spII
TATCATATTGGGTGCCCCAGATATAGCATTTCCACGAATAAATAATATAAGATTTTGACT
TTTACCTCCTTCACTATTTTTATTAATTAACTCTTCATTAATTGAATCTGGAGCTGGTAC
AGGATGAACAGTTTACCCTCCTCTATCTTCAAATTTATCACATTATGGCCCTTCAGTAGA
TTTAGCTATTTTTTCTCTTCATCTTGCTGGTGCTTCTTCAATTTTAGGTGCAATTAACTT
TATTACAACTATTGTAAACATACGATCAATTGGAATAACAATAGAACGTATACCATTATT
TGTTTGATCTGTTTTAATTACAGCTATTTTATTACTTTTATCTTTACCTGTATTAGCAGG
TGCCATTACAATATTGTTAACTGATCGAAACTTTAATACATCATTTTTTGATCCTTCAGG
GGGAGGAGATCCAATTTTATATCAACATTTATTTTGATTCTTTGGTCATCCT
>Nymph_441_F1_G1_R.spII
TATCATATTGGGTGCCCCAGATATAGCATTTCCACGAATAAATAATATAAGATTTTGACT
TTTACCTCCTTCACTATTTTTATTAATTAACTCTTCATTAATTGAATCTGGAGCTGGTAC
AGGATGAACAGTTTACCCTCCTCTATCTTCAAATTTATCACATTATGGCCCTTCAGTAGA
TTTAGCTATTTTTTCTCTTCATCTTGCTGGTGCTTCTTCAATTTTAGGTGCAATTAACTT
TATTACAACTATTGTAAACATACGATCAATTGGAATAACAATAGAACGTATACCATTATT
TGTTTGATCTGTTTTAATTACAGCTATTTTATTACTTTTATCTTTACCTGTATTAGCAGG
TGCCATTACAATATTGTTAACTGATCGAAACTTTAATACATCATTTTTTGATCCTTCAGG
GGGAGGAGATCCAATTTTATATCAACATTTATTTTGATTCTTTGGTCATCCT
>Nymph_442_F1_G1_R.spII
TATCATATTGGGTGCCCCAGATATAGCATTTCCACGAATAAATAATATAAGATTTTGACT
TTTACCTCCTTCACTATTTTTATTAATTAACTCTTCATTAATTGAATCTGGAGCTGGTAC
AGGATGAACAGTTTACCCTCCTCTATCTTCAAATTTATCACATTATGGCCCTTCAGTAGA
TTTAGCTATTTTTTCTCTTCATCTTGCTGGTGCTTCTTCAATTTTAGGTGCAATTAACTT
TATTACAACTATTGTAAACATACGATCAATTGGAATAACAATAGAACGTATACCATTATT
TGTTTGATCTGTTTTAATTACAGCTATTTTATTACTTTTATCTTTACCTGTATTAGCAGG
TGCCATTACAATATTGTTAACTGATCGAAACTTTAATACATCATTTTTTGATCCTTCAGG
GGGAGGAGATCCAATTTTATATCAACATTTATTTTGATTCTTTGGTCATCCT
>Nymph_443_F1_G1_R.spII
TATCATATTGGGTGCCCCAGATATAGCATTTCCACGAATAAATAATATAAGATTTTGACT
TTTACCTCCTTCACTATTTTTATTAATTAACTCTTCATTAATTGAATCTGGAGCTGGTAC
AGGATGAACAGTTTACCCTCCTCTATCTTCAAATTTATCACATTATGGCCCTTCAGTAGA
TTTAGCTATTTTTTCTCTTCATCTTGCTGGTGCTTCTTCAATTTTAGGTGCAATTAACTT
TATTACAACTATTGTAAACATACGATCAATTGGAATAACAATAGAACGTATACCATTATT
TGTTTGATCTGTTTTAATTACAGCTATTTTATTACTTTTATCTTTACCTGTATTAGCAGG
TGCCATTACAATATTGTTAACTGATCGAAACTTTAATACATCATTTTTTGATCCTTCAGG
GGGAGGAGATCCAATTTTATATCAACATTTATTTTGATTCTTTGGTCATCCT
>Male_461_F1_G1_R.spII
TATCATATTGGGTGCCCCAGATATAGCATTTCCACGAATAAATAATATAAGATTTTGACT
TTTACCTCCTTCACTATTTTTATTAATTAACTCTTCATTAATTGAATCTGGAGCTGGTAC
AGGATGAACAGTTTACCCTCCTCTATCTTCAAATTTATCACATTATGGCCCTTCAGTAGA
TTTAGCTATTTTTTCTCTTCATCTTGCTGGTGCTTCTTCAATTTTAGGTGCAATTAACTT
TATTACAACTATTGTAAACATACGATCAATTGGAATAACAATAGAACGTATACCATTATT
TGTTTGATCTGTTTTAATTACAGCTATTTTATTACTTTTATCTTTACCTGTATTAGCAGG
TGCCATTACAATATTGTTAACTGATCGAAACTTTAATACATCATTTTTTGATCCTTCAGG
GGGAGGAGATCCAATTTTATATCAACATTTATTTTGATTCTTTGGTCATCCT
>Male_462_F1_G1_R.spII
TATCATATTGGGTGCCCCAGATATAGCATTTCCACGAATAAATAATATAAGATTTTGACT
TTTACCTCCTTCACTATTTTTATTAATTAACTCTTCATTAATTGAATCTGGAGCTGGTAC
AGGATGAACAGTTTACCCTCCTCTATCTTCAAATTTATCACATTATGGCCCTTCAGTAGA
TTTAGCTATTTTTTCTCTTCATCTTGCTGGTGCTTCTTCAATTTTAGGTGCAATTAACTT
TATTACAACTATTGTAAACATACGATCAATTGGAATAACAATAGAACGTATACCATTATT
TGTTTGATCTGTTTTAATTACAGCTATTTTATTACTTTTATCTTTACCTGTATTAGCAGG
TGCCATTACAATATTGTTAACTGATCGAAACTTTAATACATCATTTTTTGATCCTTCAGG
GGGAGGAGATCCAATTTTATATCAACATTTATTTTGATTCTTTGGTCATCCT
>Female_481_F1_G1_R.spII
TATCATATTGGGTGCCCCAGATATAGCATTTCCACGAATAAATAATATAAGATTTTGACT
TTTACCTCCTTCACTATTTTTATTAATTAACTCTTCATTAATTGAATCTGGAGCTGGTAC
AGGATGAACAGTTTACCCTCCTCTATCTTCAAATTTATCACATTATGGCCCTTCAGTAGA
TTTAGCTATTTTTTCTCTTCATCTTGCTGGTGCTTCTTCAATTTTAGGTGCAATTAACTT
TATTACAACTATTGTAAACATACGATCAATTGGAATAACAATAGAACGTATACCATTATT
TGTTTGATCTGTTTTAATTACAGCTATTTTATTACTTTTATCTTTACCTGTATTAGCAGG
TGCCATTACAATATTGTTAACTGATCGAAACTTTAATACATCATTTTTTGATCCTTCAGG
GGGAGGAGATCCAATTTTATATCAACATTTATTTTGATTCTTTGGTCATCCT
>Female_482_F1_G1_R.spII
TATCATATTGGGTGCCCCAGATATAGCATTTCCACGAATAAATAATATAAGATTTTGACT
TTTACCTCCTTCACTATTTTTATTAATTAACTCTTCATTAATTGAATCTGGAGCTGGTAC
AGGATGAACAGTTTACCCTCCTCTATCTTCAAATTTATCACATTATGGCCCTTCAGTAGA
TTTAGCTATTTTTTCTCTTCATCTTGCTGGTGCTTCTTCAATTTTAGGTGCAATTAACTT
TATTACAACTATTGTAAACATACGATCAATTGGAATAACAATAGAACGTATACCATTATT
TGTTTGATCTGTTTTAATTACAGCTATTTTATTACTTTTATCTTTACCTGTATTAGCAGG
TGCCATTACAATATTGTTAACTGATCGAAACTTTAATACATCATTTTTTGATCCTTCAGG
GGGAGGAGATCCAATTTTATATCAACATTTATTTTGATTCTTTGGTCATCCT
>Male_1_WT_R.spI
TATTATACTAGGAGCTCCAGATATAGCATTCCCACGAATAAATAATATAAGATTTTGACT
TCTTCCTCCCTCATTATTTATATTAATTAATTCTTCATTAATTGAGTCAGGAGCAGGTAC
AGGATGAACAGTTTATCCTCCCCTATCCTCAAATTTATCACATTATGGGCCATCAGTAGA
TTTAGCTATTTTTTCTCTTCATCTTGCTGGTGCTTCTTCAATTTTAGGTGCAATTAATTT
TATTACAACTATTGTGAATATACGATCTATTGGAATAACAATAGAACGAATACCATTATT
TGTATGATCTGTTTTAATTACTGCAATTTTATTACTATTATCTTTACCTGTTTTAGCAGG
TGCTATTACAATACTATTAACCGATCGAAATTTTAACACTTCATTTTTTGACCCTTCAGG
AGGAGGGGATCCAATTTTATATCAACATTTATTTTGATTTTTCGGGCATCCA
>Male_2_WT_R.spI
TATTATACTAGGAGCTCCAGATATAGCATTCCCACGAATAAATAATATAAGATTTTGACT
TCTTCCTCCCTCATTATTTATATTAATTAATTCTTCATTAATTGAGTCAGGAGCAGGTAC
AGGATGAACAGTTTATCCTCCCCTATCCTCAAATTTATCACATTATGGGCCATCAGTAGA
TTTAGCTATTTTTTCTCTTCATCTTGCTGGTGCTTCTTCAATTTTAGGTGCAATTAATTT
TATTACAACTATTGTGAATATACGATCTATTGGAATAACAATAGAACGAATACCATTATT
TGTATGATCTGTTTTAATTACTGCAATTTTATTACTATTATCTTTACCTGTTTTAGCAGG
TGCTATTACAATACTATTAACCGATCGAAATTTTAACACTTCATTTTTTGACCCTTCAGG
AGGAGGGGATCCAATTTTATATCAACATTTATTTTGATTTTTCGGGCATCCA
>Female_1_WT_R.spI
TATTATACTAGGAGCTCCAGATATAGCATTCCCACGAATAAATAATATAAGATTTTGACT
TCTTCCTCCCTCATTATTTATATTAATTAATTCTTCATTAATTGAGTCAGGAGCAGGTAC
AGGATGAACAGTTTATCCTCCCCTATCCTCAAATTTATCACATTATGGGCCATCAGTAGA
TTTAGCTATTTTTTCTCTTCATCTTGCTGGTGCTTCTTCAATTTTAGGTGCAATTAATTT
TATTACAACTATTGTGAATATACGATCTATTGGAATAACAATAGAACGAATACCATTATT
TGTATGATCTGTTTTAATTACTGCAATTTTATTACTATTATCTTTACCTGTTTTAGCAGG
TGCTATTACAATACTATTAACCGATCGAAATTTTAACACTTCATTTTTTGACCCTTCAGG
AGGAGGGGATCCAATTTTATATCAACATTTATTTTGATTTTTCGGGCATCCA
>Female_2_WT_R.spI
TATTATACTAGGAGCTCCAGATATAGCATTCCCACGAATAAATAATATAAGATTTTGACT
TCTTCCTCCCTCATTATTTATATTAATTAATTCTTCATTAATTGAGTCAGGAGCAGGTAC
AGGATGAACAGTTTATCCTCCCCTATCCTCAAATTTATCACATTATGGGCCATCAGTAGA
TTTAGCTATTTTTTCTCTTCATCTTGCTGGTGCTTCTTCAATTTTAGGTGCAATTAATTT
TATTACAACTATTGTGAATATACGATCTATTGGAATAACAATAGAACGAATACCATTATT
TGTATGATCTGTTTTAATTACTGCAATTTTATTACTATTATCTTTACCTGTTTTAGCAGG
TGCTATTACAATACTATTAACCGATCGAAATTTTAACACTTCATTTTTTGACCCTTCAGG
AGGAGGGGATCCAATTTTATATCAACATTTATTTTGATTTTTCGGGCATCCA
>Larva_1_WT_R.spI
TATTATACTAGGAGCTCCAGATATAGCATTCCCACGAATAAATAATATAAGATTTTGACT
TCTTCCTCCCTCATTATTTATATTAATTAATTCTTCATTAATTGAGTCAGGAGCAGGTAC
AGGATGAACAGTTTATCCTCCCCTATCCTCAAATTTATCACATTATGGGCCATCAGTAGA
TTTAGCTATTTTTTCTCTTCATCTTGCTGGTGCTTCTTCAATTTTAGGTGCAATTAATTT
TATTACAACTATTGTGAATATACGATCTATTGGAATAACAATAGAACGAATACCATTATT
TGTATGATCTGTTTTAATTACTGCAATTTTATTACTATTATCTTTACCTGTTTTAGCAGG
TGCTATTACAATACTATTAACCGATCGAAATTTTAACACTTCATTTTTTGACCCTTCAGG
AGGAGGGGATCCAATTTTATATCAACATTTATTTTGATTTTTCGGGCATCCA
>Larva_2_WT_R.spI
TATTATACTAGGAGCTCCAGATATAGCATTCCCACGAATAAATAATATAAGATTTTGACT
TCTTCCTCCCTCATTATTTATATTAATTAATTCTTCATTAATTGAGTCAGGAGCAGGTAC
AGGATGAACAGTTTATCCTCCCCTATCCTCAAATTTATCACATTATGGGCCATCAGTAGA
TTTAGCTATTTTTTCTCTTCATCTTGCTGGTGCTTCTTCAATTTTAGGTGCAATTAATTT
TATTACAACTATTGTGAATATACGATCTATTGGAATAACAATAGAACGAATACCATTATT
TGTATGATCTGTTTTAATTACTGCAATTTTATTACTATTATCTTTACCTGTTTTAGCAGG
TGCTATTACAATACTATTAACCGATCGAAATTTTAACACTTCATTTTTTGACCCTTCAGG
AGGAGGGGATCCAATTTTATATCAACATTTATTTTGATTTTTCGGGCATCCA
>Larva_3_WT_R.spI
TATTATACTAGGAGCTCCAGATATAGCATTCCCACGAATAAATAATATAAGATTTTGACT
TCTTCCTCCCTCATTATTTATATTAATTAATTCTTCATTAATTGAGTCAGGAGCAGGTAC
AGGATGAACAGTTTATCCTCCCCTATCCTCAAATTTATCACATTATGGGCCATCAGTAGA
TTTAGCTATTTTTTCTCTTCATCTTGCTGGTGCTTCTTCAATTTTAGGTGCAATTAATTT
TATTACAACTATTGTGAATATACGATCTATTGGAATAACAATAGAACGAATACCATTATT
TGTATGATCTGTTTTAATTACTGCAATTTTATTACTATTATCTTTACCTGTTTTAGCAGG
TGCTATTACAATACTATTAACCGATCGAAATTTTAACACTTCATTTTTTGACCCTTCAGG
AGGAGGGGATCCAATTTTATATCAACATTTATTTTGATTTTTCGGGCATCCA
>Larva_4_WT_R.spI
TATTATACTAGGAGCTCCAGATATAGCATTCCCACGAATAAATAATATAAGATTTTGACT
TCTTCCTCCCTCATTATTTATATTAATTAATTCTTCATTAATTGAGTCAGGAGCAGGTAC
AGGATGAACAGTTTATCCTCCCCTATCCTCAAATTTATCACATTATGGGCCATCAGTAGA
TTTAGCTATTTTTTCTCTTCATCTTGCTGGTGCTTCTTCAATTTTAGGTGCAATTAATTT
TATTACAACTATTGTGAATATACGATCTATTGGAATAACAATAGAACGAATACCATTATT
TGTATGATCTGTTTTAATTACTGCAATTTTATTACTATTATCTTTACCTGTTTTAGCAGG
TGCTATTACAATACTATTAACCGATCGAAATTTTAACACTTCATTTTTTGACCCTTCAGG
AGGAGGGGATCCAATTTTATATCAACATTTATTTTGATTTTTCGGGCATCCA
>Larva_5_WT_R.spI
TATTATACTAGGAGCTCCAGATATAGCATTCCCACGAATAAATAATATAAGATTTTGACT
TCTTCCTCCCTCATTATTTATATTAATTAATTCTTCATTAATTGAGTCAGGAGCAGGTAC
AGGATGAACAGTTTATCCTCCCCTATCCTCAAATTTATCACATTATGGGCCATCAGTAGA
TTTAGCTATTTTTTCTCTTCATCTTGCTGGTGCTTCTTCAATTTTAGGTGCAATTAATTT
TATTACAACTATTGTGAATATACGATCTATTGGAATAACAATAGAACGAATACCATTATT
TGTATGATCTGTTTTAATTACTGCAATTTTATTACTATTATCTTTACCTGTTTTAGCAGG
TGCTATTACAATACTATTAACCGATCGAAATTTTAACACTTCATTTTTTGACCCTTCAGG
AGGAGGGGATCCAATTTTATATCAACATTTATTTTGATTTTTCGGGCATCCA
>Nymph_4_WT_R.spI
TATTATACTAGGAGCTCCAGATATAGCATTCCCACGAATAAATAATATAAGATTTTGACT
TCTTCCTCCCTCATTATTTATATTAATTAATTCTTCATTAATTGAGTCAGGAGCAGGTAC
AGGATGAACAGTTTATCCTCCCCTATCCTCAAATTTATCACATTATGGGCCATCAGTAGA
TTTAGCTATTTTTTCTCTTCATCTTGCTGGTGCTTCTTCAATTTTAGGTGCAATTAATTT
TATTACAACTATTGTGAATATACGATCTATTGGAATAACAATAGAACGAATACCATTATT
TGTATGATCTGTTTTAATTACTGCAATTTTATTACTATTATCTTTACCTGTTTTAGCAGG
TGCTATTACAATACTATTAACCGATCGAAATTTTAACACTTCATTTTTTGACCCTTCAGG
AGGAGGGGATCCAATTTTATATCAACATTTATTTTGATTTTTCGGGCATCCA
>Nymph_6_WT_R.spI
TATTATACTAGGAGCTCCAGATATAGCATTCCCACGAATAAATAATATAAGATTTTGACT
TCTTCCTCCCTCATTATTTATATTAATTAATTCTTCATTAATTGAGTCAGGAGCAGGTAC
AGGATGAACAGTTTATCCTCCCCTATCCTCAAATTTATCACATTATGGGCCATCAGTAGA
TTTAGCTATTTTTTCTCTTCATCTTGCTGGTGCTTCTTCAATTTTAGGTGCAATTAATTT
TATTACAACTATTGTGAATATACGATCTATTGGAATAACAATAGAACGAATACCATTATT
TGTATGATCTGTTTTAATTACTGCAATTTTATTACTATTATCTTTACCTGTTTTAGCAGG
TGCTATTACAATACTATTAACCGATCGAAATTTTAACACTTCATTTTTTGACCCTTCAGG
AGGAGGGGATCCAATTTTATATCAACATTTATTTTGATTTTTCGGGCATCCA
>Male_1_WT_R.spII
TATCATATTGGGTGCCCCAGATATAGCATTTCCACGAATAAATAATATAAGATTTTGACT
TTTACCTCCTTCACTATTTTTATTAATTAACTCTTCATTAATTGAATCTGGAGCTGGTAC
AGGATGAACAGTTTACCCTCCTCTATCTTCAAATTTATCACATTATGGCCCTTCAGTAGA
TTTAGCTATTTTTTCTCTTCATCTTGCTGGTGCTTCTTCAATTTTAGGTGCAATTAACTT
TATTACAACTATTGTAAACATACGATCAATTGGAATAACAATAGAACGTATACCATTATT
TGTTTGATCTGTTTTAATTACAGCTATTTTATTACTTTTATCTTTACCTGTATTAGCAGG
TGCCATTACAATATTGTTAACTGATCGAAACTTTAATACATCATTTTTTGATCCTTCAGG
GGGAGGAGATCCAATTTTATATCAACATTTATTTTGATTCTTTGGTCATCCT
>Male_2_WT_R.spII
TATCATATTGGGTGCCCCAGATATAGCATTTCCACGAATAAATAATATAAGATTTTGACT
TTTACCTCCTTCACTATTTTTATTAATTAACTCTTCATTAATTGAATCTGGAGCTGGTAC
AGGATGAACAGTTTACCCTCCTCTATCTTCAAATTTATCACATTATGGCCCTTCAGTAGA
TTTAGCTATTTTTTCTCTTCATCTTGCTGGTGCTTCTTCAATTTTAGGTGCAATTAACTT
TATTACAACTATTGTAAACATACGATCAATTGGAATAACAATAGAACGTATACCATTATT
TGTTTGATCTGTTTTAATTACAGCTATTTTATTACTTTTATCTTTACCTGTATTAGCAGG
TGCCATTACAATATTGTTAACTGATCGAAACTTTAATACATCATTTTTTGATCCTTCAGG
GGGAGGAGATCCAATTTTATATCAACATTTATTTTGATTCTTTGGTCATCCT
>Female_1_WT_R.spII
TATCATATTGGGTGCCCCAGATATAGCATTTCCACGAATAAATAATATAAGATTTTGACT
TTTACCTCCTTCACTATTTTTATTAATTAACTCTTCATTAATTGAATCTGGAGCTGGTAC
AGGATGAACAGTTTACCCTCCTCTATCTTCAAATTTATCACATTATGGCCCTTCAGTAGA
TTTAGCTATTTTTTCTCTTCATCTTGCTGGTGCTTCTTCAATTTTAGGTGCAATTAACTT
TATTACAACTATTGTAAACATACGATCAATTGGAATAACAATAGAACGTATACCATTATT
TGTTTGATCTGTTTTAATTACAGCTATTTTATTACTTTTATCTTTACCTGTATTAGCAGG
TGCCATTACAATATTGTTAACTGATCGAAACTTTAATACATCATTTTTTGATCCTTCAGG
GGGAGGAGATCCAATTTTATATCAACATTTATTTTGATTCTTTGGTCATCCT
>Female_3_WT_R.spII
TATCATATTGGGTGCCCCAGATATAGCATTTCCACGAATAAATAATATAAGATTTTGACT
TTTACCTCCTTCACTATTTTTATTAATTAACTCTTCATTAATTGAATCTGGAGCTGGTAC
AGGATGAACAGTTTACCCTCCTCTATCTTCAAATTTATCACATTATGGCCCTTCAGTAGA
TTTAGCTATTTTTTCTCTTCATCTTGCTGGTGCTTCTTCAATTTTAGGTGCAATTAACTT
TATTACAACTATTGTAAACATACGATCAATTGGAATAACAATAGAACGTATACCATTATT
TGTTTGATCTGTTTTAATTACAGCTATTTTATTACTTTTATCTTTACCTGTATTAGCAGG
TGCCATTACAATATTGTTAACTGATCGAAACTTTAATACATCATTTTTTGATCCTTCAGG
GGGAGGAGATCCAATTTTATATCAACATTTATTTTGATTCTTTGGTCATCCT
>Larva_1_WT_Rsp.II
TATCATATTGGGTGCCCCAGATATAGCATTTCCACGAATAAATAATATAAGATTTTGACT
TTTACCTCCTTCACTATTTTTATTAATTAACTCTTCATTAATTGAATCTGGAGCTGGTAC
AGGATGAACAGTTTACCCTCCTCTATCTTCAAATTTATCACATTATGGCCCTTCAGTAGA
TTTAGCTATTTTTTCTCTTCATCTTGCTGGTGCTTCTTCAATTTTAGGTGCAATTAACTT
TATTACAACTATTGTAAACATACGATCAATTGGAATAACAATAGAACGTATACCATTATT
TGTTTGATCTGTTTTAATTACAGCTATTTTATTACTTTTATCTTTACCTGTATTAGCAGG
TGCCATTACAATATTGTTAACTGATCGAAACTTTAATACATCATTTTTTGATCCTTCAGG
GGGAGGAGATCCAATTTTATATCAACATTTATTTTGATTCTTTGGTCATCCT
>Larva_2_WT_Rsp.II
TATCATATTGGGTGCCCCAGATATAGCATTTCCACGAATAAATAATATAAGATTTTGACT
TTTACCTCCTTCACTATTTTTATTAATTAACTCTTCATTAATTGAATCTGGAGCTGGTAC
AGGATGAACAGTTTACCCTCCTCTATCTTCAAATTTATCACATTATGGCCCTTCAGTAGA
TTTAGCTATTTTTTCTCTTCATCTTGCTGGTGCTTCTTCAATTTTAGGTGCAATTAACTT
TATTACAACTATTGTAAACATACGATCAATTGGAATAACAATAGAACGTATACCATTATT
TGTTTGATCTGTTTTAATTACAGCTATTTTATTACTTTTATCTTTACCTGTATTAGCAGG
TGCCATTACAATATTGTTAACTGATCGAAACTTTAATACATCATTTTTTGATCCTTCAGG
GGGAGGAGATCCAATTTTATATCAACATTTATTTTGATTCTTTGGTCATCCT
>Larva_3_WT_Rsp.II
TATCATATTGGGTGCCCCAGATATAGCATTTCCACGAATAAATAATATAAGATTTTGACT
TTTACCTCCTTCACTATTTTTATTAATTAACTCTTCATTAATTGAATCTGGAGCTGGTAC
AGGATGAACAGTTTACCCTCCTCTATCTTCAAATTTATCACATTATGGCCCTTCAGTAGA
TTTAGCTATTTTTTCTCTTCATCTTGCTGGTGCTTCTTCAATTTTAGGTGCAATTAACTT
TATTACAACTATTGTAAACATACGATCAATTGGAATAACAATAGAACGTATACCATTATT
TGTTTGATCTGTTTTAATTACAGCTATTTTATTACTTTTATCTTTACCTGTATTAGCAGG
TGCCATTACAATATTGTTAACTGATCGAAACTTTAATACATCATTTTTTGATCCTTCAGG
GGGAGGAGATCCAATTTTATATCAACATTTATTTTGATTCTTTGGTCATCCT
>Nymph_1_WT_R.spII
TATCATATTGGGTGCCCCAGATATAGCATTTCCACGAATAAATAATATAAGATTTTGACT
TTTACCTCCTTCACTATTTTTATTAATTAACTCTTCATTAATTGAATCTGGAGCTGGTAC
AGGATGAACAGTTTACCCTCCTCTATCTTCAAATTTATCACATTATGGCCCTTCAGTAGA
TTTAGCTATTTTTTCTCTTCATCTTGCTGGTGCTTCTTCAATTTTAGGTGCAATTAACTT
TATTACAACTATTGTAAACATACGATCAATTGGAATAACAATAGAACGTATACCATTATT
TGTTTGATCTGTTTTAATTACAGCTATTTTATTACTTTTATCTTTACCTGTATTAGCAGG
TGCCATTACAATATTGTTAACTGATCGAAACTTTAATACATCATTTTTTGATCCTTCAGG
GGGAGGAGATCCAATTTTATATCAACATTTATTTTGATTCTTTGGTCATCCT
>Nymph_2_WT_R.spII
TATCATATTGGGTGCCCCAGATATAGCATTTCCACGAATAAATAATATAAGATTTTGACT
TTTACCTCCTTCACTATTTTTATTAATTAACTCTTCATTAATTGAATCTGGAGCTGGTAC
AGGATGAACAGTTTACCCTCCTCTATCTTCAAATTTATCACATTATGGCCCTTCAGTAGA
TTTAGCTATTTTTTCTCTTCATCTTGCTGGTGCTTCTTCAATTTTAGGTGCAATTAACTT
TATTACAACTATTGTAAACATACGATCAATTGGAATAACAATAGAACGTATACCATTATT
TGTTTGATCTGTTTTAATTACAGCTATTTTATTACTTTTATCTTTACCTGTATTAGCAGG
TGCCATTACAATATTGTTAACTGATCGAAACTTTAATACATCATTTTTTGATCCTTCAGG
GGGAGGAGATCCAATTTTATATCAACATTTATTTTGATTCTTTGGTCATCCT
>Nymph_3_WT_R.spII
TATCATATTGGGTGCCCCAGATATAGCATTTCCACGAATAAATAATATAAGATTTTGACT
TTTACCTCCTTCACTATTTTTATTAATTAACTCTTCATTAATTGAATCTGGAGCTGGTAC
AGGATGAACAGTTTACCCTCCTCTATCTTCAAATTTATCACATTATGGCCCTTCAGTAGA
TTTAGCTATTTTTTCTCTTCATCTTGCTGGTGCTTCTTCAATTTTAGGTGCAATTAACTT
TATTACAACTATTGTAAACATACGATCAATTGGAATAACAATAGAACGTATACCATTATT
TGTTTGATCTGTTTTAATTACAGCTATTTTATTACTTTTATCTTTACCTGTATTAGCAGG
TGCCATTACAATATTGTTAACTGATCGAAACTTTAATACATCATTTTTTGATCCTTCAGG
GGGAGGAGATCCAATTTTATATCAACATTTATTTTGATTCTTTGGTCATCCT
